# Supplementary material for: Rapid bacterial identification and resistance detection using a low complexity molecular diagnostic platform in Zimbabwe
Source: PLOS Glob Public Health. 2025 Apr 9;5(4):e0004343. doi: 10.1371/journal.pgph.0004343 (PMC11981161; doi:10.1371/journal.pgph.0004343)
Supplement: S1 Data — (XLSX) [file pgph.0004343.s002.xlsx]

## Sheet: data
studyid	klebpneumogrp	ConS	kleboxytoca	enterocloacae	efaecium	efaecalis	Smarcescens	ecoli	Saureus	Sagalactiae	proteus	Paeruginosa	Candidaa	ACBC	salmonella	stenomalto	strepneumo	Candidap	Candidag	other_candida	strep	nmeningitidis	klebaerogenes	hinfluenzae	lmonoctyogenes	no_org	department	imp	kpc	oxa48like	ndm	vim	mcr1	ctxm	mecac	mrsa	vanab	cxorg	malditof1	malditof2	malditof3	racbc	rentcpx	refis	refum	recoli	rkoxy	rkpn	rprot
	0	0	0	0	0	0	0	1	0	0	0	0	0	0	0	0	0	0	0	0	0	0	0	0	0	1	Adult	0	0	0	0	0	0	1	0	0	0	1				0	0	0	0	1	0	0	0
	0	1	0	0	0	0	0	0	0	0	0	0	0	0	0	0	0	0	0	0	0	0	0	0	0	1	Paeds	0	0	0	0	0	0	0	1	0	0	1				0	0	0	0	1	0	0	0
	0	1	0	0	0	1	0	0	0	1	0	0	0	0	0	0	0	0	0	0	0	0	0	0	0	3	NNU	0	0	0	0	0	0	0	0	0	0	1	Enterococcus faecalis			0	0	1	0	0	0	0	0
	0	0	0	0	0	0	0	0	0	0	0	0	0	0	0	0	0	0	0	0	0	0	0	0	0	0	Paeds	0	0	0	0	0	0	0	0	0	0	0	Bacillus cereus group			0	0	0	0	0	0	0	0
	1	1	0	0	0	1	0	0	0	0	0	0	0	0	0	0	0	0	0	0	0	0	0	0	0	3	NNU	0	0	0	0	0	0	1	1	0	0	1	Klebsiella pneumoniae	Enterococcus faecalis		0	0	1	0	0	0	1	0
	1	0	0	0	1	0	0	0	0	0	0	0	0	0	0	0	0	0	0	0	0	0	0	0	0	2	Paeds	0	0	0	0	0	0	1	0	0	0	1	Klebsiella pneumoniae			0	0	0	0	0	0	1	0
	1	0	0	0	0	0	0	0	0	0	0	0	0	0	0	0	0	0	0	0	0	0	0	0	0	1	NNU	0	0	0	0	0	0	1	0	0	0	1	Klebsiella pneumoniae			0	0	0	0	0	0	1	0
	1	0	0	0	0	0	0	0	0	0	0	0	0	0	0	0	0	0	0	0	0	0	0	0	0	1	NNU	0	0	0	1	1	0	1	0	0	0	1	Klebsiella pneumoniae			0	0	0	0	0	0	1	0
	1	1	0	0	0	0	0	0	0	0	0	0	0	0	0	0	0	0	0	0	0	0	0	0	0	2	Paeds	0	0	0	0	0	0	1	1	0	0	1	Klebsiella pneumoniae			0	0	0	0	0	0	1	0
	0	1	0	0	0	0	0	0	0	0	0	0	0	0	0	0	0	0	0	0	0	0	0	0	0	1	NNU	0	0	0	0	0	0	0	0	0	0	1	Staphylococcus haemolyticus			0	0	0	0	0	0	0	0
	1	0	0	0	1	0	0	0	0	0	0	0	0	0	0	0	0	0	0	0	0	0	0	0	0	2	Paeds	0	0	0	0	0	0	1	0	0	0	1	Staphylococcus haemolyticus	Staphylococcus epidermidis		0	0	0	0	0	0	0	0
	0	0	0	0	0	0	0	0	0	0	0	0	0	0	0	0	0	0	0	0	0	0	0	0	0	0	Paeds	0	0	0	0	0	0	0	0	0	0	1	Staphylococcus hominis			0	0	0	0	0	0	0	0
	0	1	0	0	0	1	0	0	0	0	0	0	0	0	0	0	0	0	0	0	0	0	0	0	0	2	NNU	0	0	0	0	0	0	0	1	0	0	1	Enterococcus faecalis			0	0	1	0	0	0	0	0
	1	0	0	0	0	0	0	0	0	0	0	0	0	0	0	0	0	0	0	0	0	0	0	0	0	1	NNU	0	0	0	0	0	0	1	0	0	0	1	Klebsiella pneumoniae			0	0	0	0	0	0	1	0
	0	0	1	0	0	0	0	0	0	0	0	0	0	0	0	0	0	0	0	0	0	0	0	0	0	1	Paeds	0	0	0	0	0	1	1	0	0	0	1	Klebsiella oxytoca			0	0	0	0	0	1	0	0
	0	0	0	1	0	0	0	0	0	0	0	0	0	0	0	0	0	0	0	0	0	0	0	0	0	1	Paeds	0	0	0	0	0	0	0	0	0	0	1				0	1	0	0	0	0	0	0
	0	0	0	1	0	0	0	0	0	0	0	0	0	0	0	0	0	0	0	0	0	0	0	0	0	1	Adult	0	0	0	0	0	0	0	0	0	0	1				0	1	0	0	0	0	0	0
	0	0	0	0	0	0	0	1	0	0	0	0	0	0	0	0	0	0	0	0	0	0	0	0	0	1	NNU	0	0	0	0	0	0	0	0	0	0	1				0	0	0	0	0	0	0	0
	0	0	0	0	0	0	0	0	0	0	0	0	0	0	0	0	0	0	0	0	0	0	0	0	0	0	NNU	0	0	0	0	0	0	0	0	0	0	1	Staphylococcus hominis			0	0	0	0	0	0	0	0
	0	0	0	0	0	0	0	0	0	0	0	0	0	0	0	0	0	0	0	0	0	0	0	0	0	0	Paeds	0	0	0	0	0	0	0	0	0	0	1	Staphylococcus hominis			0	0	0	0	0	0	0	0
	0	1	0	0	0	0	0	0	0	0	0	0	0	0	0	0	0	0	0	0	0	0	0	0	0	1	NNU	0	0	0	0	0	0	0	0	0	0	1				0	0	0	0	0	0	0	0
	0	1	0	0	0	0	0	0	0	0	0	0	0	0	0	0	0	0	0	0	0	0	0	0	0	1	Paeds	0	0	0	0	0	0	0	0	0	0	1				0	0	0	0	0	0	0	0
	0	1	0	0	0	0	0	0	0	0	0	0	0	0	0	0	0	0	0	0	0	0	0	0	0	1	Paeds	0	0	0	0	0	0	0	0	0	0	0				0	0	0	0	0	0	0	0
	0	1	0	0	0	0	0	0	0	0	0	0	0	0	0	0	0	0	0	0	0	0	0	0	0	1	NNU	0	0	0	0	0	0	0	0	0	0	0				0	0	0	0	0	0	0	0
	0	1	0	0	0	1	0	1	0	1	0	0	0	0	0	0	0	0	0	0	0	0	0	0	0	4	NNU	0	0	0	0	0	0	1	1	0	0	1	Escherichia coli	Enterococcus faecalis	Solibacillus Silvestris	0	0	1	0	1	0	0	0
	0	0	0	1	0	0	0	0	0	0	0	0	0	0	0	0	0	0	0	0	0	0	0	0	0	1	Adult	0	0	0	0	0	0	0	0	0	0	1				0	1	0	0	0	0	0	0
	0	1	0	0	0	0	0	0	0	0	0	0	0	0	0	0	0	0	0	0	0	0	0	0	0	1	Paeds	0	0	0	0	0	0	0	0	0	0	1				0	1	0	0	0	0	0	0
	0	1	0	0	0	0	0	0	0	0	0	0	0	0	0	0	0	0	0	0	0	0	0	0	0	1	NNU	0	0	0	0	0	0	0	0	0	0	1	Klebsiella pneumoniae	Streptococcus gallolyticus ssp pasteurianus		0	0	0	0	0	0	0	0
	0	0	0	0	0	1	0	0	0	0	0	0	0	0	0	0	0	0	0	0	0	0	0	0	0	1	NNU	0	0	0	0	0	0	0	0	0	0	1	Enterococcus faecalis			0	0	1	0	0	0	0	0
	0	0	0	0	0	0	0	0	1	0	0	0	1	0	0	0	0	0	0	0	0	0	0	0	0	2	Paeds	0	0	0	0	0	0	0	1	0	0	1	Staphylococcus haemolyticus			0	0	0	0	0	0	0	0
	0	0	0	0	0	0	0	0	0	0	0	0	0	0	0	0	0	0	0	0	0	0	0	0	0	0	Adult	0	0	0	0	0	0	0	0	0	0	0	Bacillus cereus group			0	0	0	0	0	0	0	0
	0	1	0	0	0	0	0	0	0	0	0	0	0	0	0	0	0	0	0	0	0	0	0	0	0	1	Paeds	0	0	0	0	0	0	0	0	0	0	1				0	0	0	0	0	0	0	0
	0	1	0	0	0	0	0	0	0	0	0	0	0	0	0	0	0	0	0	0	0	0	0	0	0	1	Adult	0	0	0	0	0	0	0	1	0	0	1				0	0	0	0	0	0	0	0
	0	1	0	0	0	0	0	0	0	0	0	0	0	0	0	0	0	0	0	0	0	0	0	0	0	1	Adult	0	0	0	0	0	0	0	1	0	0	0				0	0	0	0	0	0	0	0
	0	0	0	0	0	0	0	0	0	0	0	0	0	0	0	0	0	0	0	0	0	0	0	0	0	0	Unknown	0	0	0	0	0	0	0	0	0	0	1	Acinetobacter lwoffii			0	0	0	0	0	0	0	0
	1	0	0	0	0	0	0	0	0	0	0	0	0	0	0	0	0	0	0	0	0	0	0	0	0	1	NNU	0	0	0	0	0	0	1	0	0	0	1	Klebsiella pneumoniae			0	0	0	0	0	0	1	0
	0	1	0	0	0	0	1	0	0	0	0	0	0	0	0	0	0	0	0	0	0	0	0	0	0	2	Paeds	0	0	0	0	0	0	0	1	0	0	1	Serratia marcescens			0	0	0	0	0	0	0	0
	0	1	0	0	0	0	0	0	0	0	0	0	0	0	0	0	0	0	0	0	0	0	0	0	0	1	NNU	0	0	0	0	0	0	0	0	0	0	1				0	0	0	0	0	0	0	0
	0	1	0	0	0	0	0	0	0	0	0	0	0	0	0	0	0	0	0	0	0	0	0	0	0	1	Adult	0	0	0	0	0	0	0	0	0	0	1				0	0	0	0	0	0	0	0
	0	1	0	0	0	0	0	0	0	1	0	0	0	0	0	0	0	0	0	0	0	0	0	0	0	2	NNU	0	0	0	0	0	0	0	0	0	0	1	Staphylococcus epidermidis			0	0	0	0	0	0	0	0
	0	1	0	0	0	0	0	0	0	0	0	0	0	0	0	0	0	0	0	0	0	0	0	0	0	1	Paeds	0	0	0	0	0	0	0	1	0	0	1	Staphylococcus haemolyticus			0	0	0	0	0	0	0	0
	0	0	1	0	0	0	0	0	0	0	0	0	0	0	0	0	0	0	0	0	0	0	0	0	0	1	Paeds	0	0	0	0	0	0	1	0	0	0	1	Klebsiella oxytoca			0	0	0	0	0	1	0	0
	0	1	0	0	0	1	0	0	0	0	0	0	0	0	0	0	0	0	0	0	0	0	0	0	0	2	NNU	0	0	0	0	0	0	0	1	0	0	1	Enterococcus faecalis			0	0	1	0	0	0	0	0
	0	1	0	0	0	0	0	0	1	0	0	0	0	0	0	0	0	0	0	0	0	0	0	0	0	2	NNU	0	0	0	0	0	0	0	0	1	0	1	Staphylococcus aureus	Staphylococcus epidermidis		0	0	0	0	0	0	0	0
	1	0	0	0	0	0	0	0	0	0	0	0	0	0	0	0	0	0	0	0	0	0	0	0	0	1	NNU	0	0	0	0	0	0	1	0	0	0	1	Klebsiella pneumoniae			0	0	0	0	0	0	1	0
	0	0	0	0	0	0	0	0	0	0	0	0	0	0	0	0	0	0	0	0	0	0	0	0	0	0	Paeds	0	0	0	0	0	0	0	0	0	0	1	Corynebacterium amycolactum			0	0	0	0	0	0	0	0
	1	0	1	0	1	1	1	0	0	0	0	0	0	0	0	0	0	0	0	0	0	0	0	0	0	5	NNU	0	0	0	0	0	0	1	0	0	0	1	Klebsiella pneumoniae	Enterococcus faecalis		0	0	1	0	0	0	1	0
	0	0	0	0	0	0	0	0	0	1	0	0	0	0	0	0	0	0	0	0	0	0	0	0	0	1	NNU	0	0	0	0	0	0	0	0	0	0	1				0	0	0	0	0	0	0	0
	0	1	0	0	0	0	0	0	0	0	0	0	1	0	0	0	0	0	0	0	0	0	0	0	0	2	NNU	0	0	0	0	0	0	0	1	0	0	1	Corynebacterium amycolactum			0	0	0	0	0	0	0	0
	1	0	0	0	0	0	0	0	0	0	0	0	0	0	0	0	0	0	0	0	0	0	0	0	0	1	Unknown	0	0	0	0	0	0	1	0	0	0	1	Klebsiella pneumoniae			0	0	0	0	0	0	1	0
	1	1	1	1	0	0	0	0	0	0	0	0	0	0	0	0	0	0	0	0	0	0	0	0	0	4	NNU	0	0	0	0	0	0	1	1	0	0	1	Klebsiella pneumoniae			0	0	0	0	0	0	1	0
	0	0	0	0	0	0	0	0	0	0	0	0	0	0	0	0	0	0	0	0	0	0	0	0	0	0	NNU	0	0	0	0	0	0	0	0	0	0	1	Pseudomonas putida			0	0	0	0	0	0	0	0
	0	0	0	0	0	0	0	0	0	0	0	0	0	0	0	0	0	0	0	0	0	0	0	0	0	0	Unknown	0	0	0	0	0	0	0	0	0	0	1	Acinetobacter lwoffii			0	0	0	0	0	0	0	0
	1	1	0	0	0	0	0	0	0	0	0	0	0	0	0	0	0	0	0	0	0	0	0	0	0	2	NNU	0	0	0	0	0	0	1	1	0	0	1	Klebsiella pneumoniae			0	0	0	0	0	0	1	0
	0	1	0	0	1	1	0	0	0	0	0	0	0	0	0	0	0	0	0	0	0	0	0	0	0	3	NNU	0	0	0	0	0	0	0	1	0	0	1	Enterococcus faecalis			0	0	1	0	0	0	0	0
	0	0	0	0	0	0	0	0	0	0	0	0	0	0	0	0	0	0	0	0	0	0	0	0	0	0	NNU	0	0	0	0	0	0	0	0	0	0	1	Corynebacterium coyleae			0	0	0	0	0	0	0	0
	0	0	0	0	0	0	0	0	0	0	0	0	0	0	1	0	0	0	0	0	0	0	0	0	0	1	Paeds	0	0	0	0	0	0	0	0	0	0	1				0	0	0	0	0	0	0	0
	0	1	0	0	0	0	0	0	0	0	0	0	0	0	0	0	0	0	0	0	0	0	0	0	0	1	Paeds	0	0	0	0	0	0	0	1	0	0	1	Staphylococcus haemolyticus	Klebsiella pneumoniae		0	0	0	0	0	0	0	0
	1	0	0	0	0	0	0	0	0	0	0	0	0	0	0	0	0	0	0	0	0	0	0	0	0	1	NNU	0	0	0	0	0	0	1	0	0	0	1	Klebsiella pneumoniae			0	0	0	0	0	0	1	0
	0	1	0	0	0	0	0	0	0	0	0	0	0	0	0	0	0	0	0	0	0	0	0	0	0	1	NNU	0	0	0	0	0	0	0	0	0	0	1	Staphylococcus cohnii ssp urealyticus			0	0	0	0	0	0	0	0
	0	1	1	0	0	0	0	0	0	0	0	0	0	0	0	0	0	0	0	0	0	0	0	0	0	2	NNU	0	0	0	0	0	0	0	1	0	0	1	Klebsiella oxytoca			0	0	0	0	0	1	0	0
	1	0	0	0	0	0	0	0	0	0	0	0	0	0	0	0	0	0	0	0	0	0	0	0	0	1	NNU	0	0	0	0	0	0	1	0	0	0	1	Klebsiella pneumoniae			0	0	0	0	0	0	1	0
	1	0	0	0	0	0	0	0	0	0	0	0	0	0	0	0	0	0	0	0	0	0	0	0	0	1	NNU	0	0	0	0	0	0	1	0	0	0	1	Klebsiella pneumoniae			0	0	0	0	0	0	1	0
	0	0	0	0	0	0	0	0	0	0	0	0	0	0	0	0	0	0	0	0	0	0	0	0	0	0	NNU	0	0	0	0	0	0	0	0	0	0	1	Kocuria rosea			0	0	0	0	0	0	0	0
	1	0	0	0	0	0	0	0	0	0	0	0	0	0	0	0	0	0	0	0	0	0	0	0	0	1	NNU	0	0	0	0	0	0	1	0	0	0	1	Klebsiella pneumoniae			0	0	0	0	0	0	1	0
	1	0	0	0	0	0	0	0	0	0	0	0	0	0	0	0	0	0	0	0	0	0	0	0	0	1	NNU	0	0	0	0	0	0	1	0	0	0	1	Klebsiella pneumoniae			0	0	0	0	0	0	1	0
	0	0	0	0	0	0	0	0	0	0	0	0	0	0	1	0	0	0	0	0	0	0	0	0	0	1	Paeds	0	0	0	0	0	0	0	0	0	0	1	Klebsiella pneumoniae	Salmonella enterica ssp enterica		0	0	0	0	0	0	0	0
	0	0	0	0	0	0	0	0	0	0	0	0	0	0	0	0	0	0	0	0	0	0	0	0	0	0	NNU	0	0	0	0	0	0	0	0	0	0	1	Micrococcus luteus			0	0	0	0	0	0	0	0
	0	0	0	0	0	0	0	0	0	0	0	0	0	0	0	0	0	0	0	0	0	0	0	0	0	0	NNU	0	0	0	0	0	0	0	0	0	0	1	Pseudomonas stutzeri			0	0	0	0	0	0	0	0
	0	0	0	0	0	0	0	0	0	0	0	0	0	0	0	0	0	0	0	0	0	0	0	0	0	0	Paeds	0	0	0	0	0	0	0	0	0	0	0	Bacillus cereus group	Staphylococcus epidermidis		0	0	0	0	0	0	0	0
	0	1	0	0	0	1	0	0	0	0	0	0	0	0	0	0	0	0	0	0	0	0	0	0	0	2	NNU	0	0	0	0	0	0	0	0	0	0	1	Enterococcus faecalis			0	0	1	0	0	0	0	0
	1	0	0	0	0	0	0	0	0	0	0	0	0	0	0	0	0	0	0	0	0	0	0	0	0	1	NNU	0	0	0	0	0	0	1	0	0	0	1	Klebsiella pneumoniae			0	0	0	0	0	0	1	0
	0	0	1	0	0	0	0	0	0	0	0	0	0	0	0	0	0	0	0	0	0	0	0	0	0	1	Paeds	0	0	0	0	0	0	1	0	0	0	1	Klebsiella oxytoca			0	0	0	0	0	1	0	0
	0	0	0	0	0	0	0	0	0	0	0	0	0	0	0	0	0	0	0	0	0	0	0	0	0	0	Paeds	0	0	0	0	0	0	0	0	0	0	1	Acinetobacter nosocomialis			1	0	0	0	0	0	0	0
	0	0	0	0	0	0	0	0	0	0	0	0	0	0	1	0	0	0	0	0	0	0	0	0	0	1	Unknown	0	0	0	0	0	0	0	0	0	0	1				0	0	0	0	0	0	0	0
	0	0	0	0	0	0	0	0	0	0	0	0	0	0	0	0	0	0	0	0	0	0	0	0	0	0	NNU	0	0	0	0	0	0	0	0	0	0	0	Bacillus circulans			0	0	0	0	0	0	0	0
	0	1	0	0	0	1	0	0	0	0	0	0	0	0	0	0	0	0	0	0	0	0	0	0	0	2	NNU	0	0	0	0	0	0	0	1	0	0	1	Pantoea spp			0	0	0	0	0	0	0	0
	1	1	0	0	0	0	0	1	1	1	0	0	0	0	0	0	0	0	0	0	0	0	0	0	0	5	NNU	0	0	0	0	0	0	1	1	0	0	1	Staphylococcus epidermidis			0	0	0	0	0	0	0	0
	0	1	0	0	1	1	0	0	0	0	0	0	0	0	0	0	0	0	0	0	0	0	0	0	0	3	NNU	0	0	0	0	0	0	0	1	0	0	1	Enterococcus faecalis	Staphylococcus haemolyticus		0	0	1	0	0	0	0	0
	0	0	0	0	0	0	0	0	0	0	0	0	0	0	0	0	0	0	0	0	0	0	0	0	0	0	Paeds	0	0	0	0	0	0	0	0	0	0	1	Micrococcus luteus			0	0	0	0	0	0	0	0
	1	0	0	0	1	0	0	0	0	0	0	0	0	0	0	0	0	0	0	0	0	0	0	0	0	2	NNU	0	0	0	0	0	0	1	1	0	0	1	Staphylococcus haemolyticus	Enterococcus faecium		0	0	0	1	0	0	0	0
	1	0	0	0	0	0	0	0	0	0	0	0	0	0	0	0	0	0	0	0	0	0	0	0	0	1	NNU	0	0	0	0	0	0	1	0	0	0	1	Klebsiella pneumoniae			0	0	0	0	0	0	1	0
	0	0	0	0	0	0	0	0	0	0	0	0	1	0	0	0	0	0	0	0	0	0	0	0	0	1	Paeds	0	0	0	0	0	0	0	0	0	0	1				0	0	0	0	0	0	0	0
	0	1	0	0	0	0	0	1	0	0	0	0	0	0	0	0	0	0	0	0	0	0	0	0	0	2	Paeds	0	0	0	0	0	0	1	0	0	0	1	Escherichia coli			0	0	0	0	1	0	0	0
	0	0	0	0	0	0	0	0	0	0	0	0	0	0	0	0	1	0	0	0	0	0	0	0	0	1	Paeds	0	0	0	0	0	0	0	0	0	0	1				0	0	0	0	0	0	0	0
	0	0	0	0	0	0	0	0	0	0	0	0	0	0	0	1	0	0	0	0	0	0	0	0	0	1	Adult	0	0	0	0	0	0	0	0	0	0	1				0	0	0	0	0	0	0	0
	0	0	0	0	0	0	0	0	0	0	0	0	0	0	0	0	0	0	0	0	0	0	0	0	0	0	Paeds	0	0	0	0	0	0	0	0	0	0	0	Yersinia enterocolitica			0	0	0	0	0	0	0	0
	1	0	0	0	0	0	0	0	0	0	0	0	0	0	0	0	0	0	0	0	0	0	0	0	0	1	NNU	0	0	0	0	0	0	1	0	0	0	1	Klebsiella pneumoniae			0	0	0	0	0	0	1	0
	1	0	0	0	0	0	0	0	0	0	0	0	0	0	0	0	0	0	0	0	0	0	0	0	0	1	NNU	0	0	0	0	0	0	1	0	0	0	1	Klebsiella pneumoniae			0	0	0	0	0	0	1	0
	1	0	0	0	0	0	0	0	0	0	0	0	0	0	0	0	0	0	0	0	0	0	0	0	0	1	Paeds	0	0	0	0	0	0	0	0	0	0	1	Klebsiella pneumoniae			0	0	0	0	0	0	1	0
	1	0	0	0	0	0	0	0	0	0	0	0	0	0	0	0	0	0	0	0	0	0	0	0	0	1	NNU	0	0	0	0	0	0	1	0	0	0	1	Klebsiella pneumoniae			0	0	0	0	0	0	1	0
	0	1	0	1	1	0	0	0	0	0	0	0	0	0	0	0	0	0	0	0	0	0	0	0	0	3	NNU	0	0	0	0	0	0	0	0	0	0	1	Enterobacter kobei	Klebsiella oxytoca		0	1	0	0	0	0	0	0
	0	0	0	0	0	0	0	0	0	0	0	0	0	0	0	0	0	0	0	0	0	0	0	0	0	0	NNU	0	0	0	0	0	0	0	0	0	0	1	Klebsiella pneumoniae	Kocuria rosea		0	0	0	0	0	0	1	0
	0	0	1	0	0	0	0	0	0	0	0	0	0	0	0	0	0	0	0	0	0	0	0	0	0	1	Paeds	0	0	0	0	0	0	1	0	0	0	1	Klebsiella oxytoca			0	0	0	0	0	1	0	0
	0	1	0	0	0	0	0	0	0	0	0	0	0	0	0	0	0	0	0	0	0	0	0	0	0	1	NNU	0	0	0	0	0	0	0	0	0	0	1	Staphylococcus epidermidis			0	0	0	0	0	0	0	0
	0	1	0	0	1	0	0	0	0	0	0	0	0	0	0	0	0	0	0	0	0	0	0	0	0	2	Paeds	0	0	0	0	0	0	0	1	0	0	1	Staphylococcus haemolyticus			0	0	0	0	0	0	0	0
	0	1	0	0	0	1	0	0	0	0	0	0	0	0	0	0	0	0	0	0	0	0	0	0	0	2	NNU	0	0	0	0	0	0	0	1	0	0	1	Staphylococcus haemolyticus			0	0	0	0	0	0	0	0
	0	1	0	0	0	0	0	0	0	0	0	0	1	0	0	0	0	1	0	1	0	0	0	0	0	3	Unknown	0	0	0	0	0	0	0	1	0	0	1	Staphylococcus haemolyticus	Staphylococcus xylosus		0	0	0	0	0	0	0	0
	1	0	0	0	0	0	0	0	0	0	0	0	0	0	0	0	0	0	0	0	0	0	0	0	0	1	NNU	0	0	0	0	0	0	1	0	0	0	1	Klebsiella pneumoniae			0	0	0	0	0	0	1	0
	1	1	0	0	0	0	0	0	0	0	0	0	0	0	0	0	0	0	0	0	0	0	0	0	0	2	NNU	0	0	0	0	0	0	0	1	0	0	1	Klebsiella pneumoniae			0	0	0	0	0	0	1	0
	1	0	0	0	0	0	0	0	0	0	0	0	0	0	0	0	0	0	0	0	0	0	0	0	0	1	Paeds	0	0	0	0	0	0	1	0	0	0	1	Klebsiella pneumoniae			0	0	0	0	0	0	1	0
	0	0	0	0	0	0	0	0	0	0	0	0	0	0	0	0	0	0	0	0	0	0	0	0	0	0	Paeds	0	0	0	0	0	0	0	0	0	0	1	Aerococcus viridans			0	0	0	0	0	0	0	0
	0	1	0	0	0	0	0	1	0	0	0	0	0	0	0	0	0	0	0	0	0	0	0	0	0	2	Paeds	0	0	0	0	0	0	0	0	0	0	1	Escherichia coli			0	0	0	0	1	0	0	0
	0	0	0	0	0	1	0	0	0	0	0	0	0	0	0	0	0	0	0	0	0	0	0	0	0	1	NNU	0	0	0	0	0	0	0	0	0	0	1	Streptococcus agalactiae			0	0	0	0	0	0	0	0
	0	1	0	0	0	1	0	0	1	0	0	0	0	0	0	0	0	0	0	0	0	0	0	0	0	3	NNU	0	0	0	0	0	0	0	1	0	0	1	Klebsiella pneumoniae			0	0	0	0	0	0	1	0
	1	0	0	0	0	1	0	1	1	0	0	1	0	0	0	0	0	0	0	0	0	0	0	0	0	5	Paeds	0	0	0	0	0	0	1	0	0	0	1	Escherichia coli	Klebsiella pneumoniae	Enterococcus faecalis	0	0	1	0	1	0	1	0
	0	0	0	0	0	0	0	0	0	0	0	0	0	0	0	0	0	0	0	0	0	0	0	0	0	0	NNU	0	0	0	0	0	0	0	0	0	0	1	Klebsiella pneumoniae			0	0	0	0	0	0	1	0
	0	1	0	0	0	0	0	0	0	0	0	0	0	0	0	0	0	0	0	0	0	0	0	0	0	1	Paeds	0	0	0	0	0	0	0	0	0	0	1	Staphylococcus hominis			0	0	0	0	0	0	0	0
	1	0	0	0	0	0	0	0	0	0	0	0	0	0	0	0	0	0	0	0	0	0	0	0	0	1	NNU	0	0	0	0	0	0	1	0	0	0	1	Klebsiella pneumoniae			0	0	0	0	0	0	1	0
	0	1	0	0	0	0	0	0	0	0	0	0	1	0	0	0	0	0	0	0	0	0	0	0	0	2	Paeds	0	0	0	0	0	0	0	1	0	0	1	Staphylococcus epidermidis			0	0	0	0	0	0	0	0
	0	0	0	0	0	0	0	0	1	0	0	0	0	0	0	0	0	0	0	0	0	0	0	0	0	1	Unknown	0	0	0	0	0	0	0	0	0	0	1	Staphylococcus aureus			0	0	0	0	0	0	0	0
	0	1	0	0	0	0	0	1	0	0	0	0	0	0	0	0	0	0	0	0	0	0	0	0	0	2	Paeds	0	0	0	0	0	0	0	0	0	0	1	Escherichia coli			0	0	0	0	1	0	0	0
	0	1	0	0	0	0	0	0	0	0	0	0	0	0	0	0	0	0	0	0	0	0	0	0	0	1	Paeds	0	0	0	0	0	0	0	0	0	0	1	Staphylococcus haemolyticus			0	0	0	0	0	0	0	0
	0	0	0	0	0	0	0	0	0	0	0	0	0	0	0	0	0	0	0	0	0	0	0	0	0	0	Adult	0	0	0	0	0	0	0	0	0	0	1	Acinetobacter schindleri			0	0	0	0	0	0	0	0
	0	0	0	0	0	0	0	0	0	0	0	0	0	0	0	0	0	0	0	0	0	0	0	0	0	0	Paeds	0	0	0	0	0	0	0	0	0	0	1	Enterococcus faecalis			0	0	1	0	0	0	0	0
	1	0	0	0	0	0	0	0	0	0	0	0	0	0	0	0	0	0	0	0	0	0	0	0	0	1	NNU	0	0	0	0	0	0	1	0	0	0	1	Klebsiella pneumoniae			0	0	0	0	0	0	1	0
	1	1	0	1	0	0	0	0	0	0	0	0	0	0	0	0	0	0	0	0	0	0	0	0	0	3	NNU	0	0	0	0	0	0	1	1	0	0	1	Klebsiella pneumoniae			0	0	0	0	0	0	1	0
	0	0	0	0	0	0	0	0	0	0	0	0	0	0	0	0	0	0	0	0	0	0	0	0	0	0	Paeds	0	0	0	0	0	0	0	0	0	0	1	Acinetobacter lwoffii			0	0	0	0	0	0	0	0
	0	0	0	0	0	0	0	0	0	0	0	0	0	0	0	0	0	0	0	0	0	0	0	0	0	0	Unknown	0	0	0	0	0	0	0	0	0	0	1	Stenotrophomonas maltophilia			0	0	0	0	0	0	0	0
	0	1	0	0	0	1	0	0	0	1	0	0	0	0	0	0	0	0	0	0	0	0	0	0	0	3	Paeds	0	0	0	0	0	0	0	1	0	0	1	Enterococcus faecalis	Staphylococcus hominis		0	0	1	0	0	0	0	0
	0	0	1	1	0	0	1	1	0	0	0	0	0	1	0	0	0	0	0	0	0	0	0	0	0	5	NNU	0	0	0	0	0	0	1	0	0	0	1	Escherichia coli	Klebsiella oxytoca	Serratia marcescens	0	0	0	0	1	1	0	0
	1	0	1	0	0	0	0	0	0	0	0	0	0	0	0	0	0	0	0	0	0	0	0	0	0	2	Paeds	0	0	0	0	0	0	1	0	0	0	1	Klebsiella pneumoniae			0	0	0	0	0	0	1	0
	0	0	0	0	0	0	0	0	0	0	0	0	0	0	0	0	0	0	0	0	0	0	0	0	0	0	NNU	0	0	0	0	0	0	0	0	0	0	1	Klebsiella pneumoniae			0	0	0	0	0	0	1	0
	0	0	0	0	0	0	0	0	0	0	0	0	0	0	0	0	0	0	0	0	0	0	0	0	0	0	Unknown	0	0	0	0	0	0	0	0	0	0	1	Klebsiella pneumoniae			0	0	0	0	0	0	1	0
	0	0	0	0	0	0	0	1	0	0	0	0	0	0	0	0	0	0	0	0	0	0	0	0	0	1	Adult	0	0	0	0	0	0	0	0	0	0	1				0	0	0	0	1	0	0	0
	0	0	1	0	0	0	0	0	0	0	0	0	0	0	0	0	0	0	0	0	0	0	0	0	0	1	Paeds	0	0	0	0	0	0	1	0	0	0	1	Klebsiella oxytoca			0	0	0	0	0	1	0	0
	1	0	0	0	0	1	0	0	0	0	0	1	0	0	0	0	0	0	0	0	0	0	0	0	0	3	Paeds	0	0	0	0	0	0	1	0	0	0	1	Klebsiella pneumoniae	Pseudomonas aeruginosa	Enterococcus faecalis	0	0	1	0	0	0	1	0
	0	0	0	0	0	0	0	0	0	1	0	0	0	0	0	0	0	0	0	0	0	0	0	0	0	1	NNU	0	0	0	0	0	0	0	0	0	0	1				0	0	0	0	0	0	0	0
	1	0	0	0	0	0	0	0	0	0	0	0	0	0	0	0	0	0	0	0	0	0	0	0	0	1	NNU	0	0	0	0	0	0	1	0	0	0	1	Klebsiella pneumoniae			0	0	0	0	0	0	1	0
	0	1	0	0	0	1	0	0	0	0	0	0	0	0	0	0	0	0	0	0	0	0	0	0	0	2	NNU	0	0	0	0	0	0	0	1	0	0	1	Enterococcus faecium			0	0	0	1	0	0	0	0
	1	0	0	0	0	0	0	0	0	0	0	0	0	0	0	0	0	0	0	0	0	0	0	0	0	1	NNU	0	0	0	0	0	0	1	0	0	0	1	Klebsiella pneumoniae			0	0	0	0	0	0	1	0
	0	0	0	0	0	0	0	0	0	1	0	0	0	0	0	0	0	0	0	0	0	0	0	0	0	1	Unknown	0	0	0	0	0	0	0	0	0	0	1				0	0	0	0	0	0	0	0
	0	0	1	0	0	0	0	0	0	0	0	0	0	0	0	0	0	0	0	0	0	0	0	0	0	1	NNU	0	0	0	1	0	0	1	0	0	0	1	Klebsiella oxytoca			0	0	0	0	0	1	0	0
	0	0	1	0	0	0	0	0	0	0	0	0	0	0	0	0	0	0	0	0	0	0	0	0	0	1	Paeds	0	0	0	0	0	0	1	0	0	0	1	Klebsiella oxytoca			0	0	0	0	0	1	0	0
	0	0	0	0	0	0	0	0	0	0	0	0	0	0	0	0	0	0	0	0	0	0	0	0	0	0	Paeds	0	0	0	0	0	0	0	0	0	0	1	Proteus mirabilis	Klebsiella pneumoniae		0	0	0	0	0	0	1	1
	0	1	0	0	0	0	0	0	0	0	0	0	0	0	0	0	0	0	0	0	0	0	0	0	0	1	Paeds	0	0	0	0	0	0	0	0	0	0	1	Staphylococcus haemolyticus			0	0	0	0	0	0	0	0
	1	1	0	0	0	1	0	1	0	0	1	0	0	0	0	0	0	0	0	0	0	0	0	0	0	5	NNU	0	0	0	0	0	0	1	1	0	0	1	Proteus mirabilis	Klebsiella pneumoniae		0	0	0	0	0	0	1	1
	0	0	0	0	0	0	0	0	0	0	0	0	0	0	0	0	0	0	0	0	0	0	0	0	0	0	Unknown	0	0	0	0	0	0	0	0	0	0	1	Streptococcus agalactiae			0	0	0	0	0	0	0	0
	0	0	0	0	0	0	0	0	0	0	0	0	0	0	0	0	0	0	0	0	0	0	0	0	0	0	Paeds	0	0	0	0	0	0	0	0	0	0	1	Staphylococcus epidermidis			0	0	0	0	0	0	0	0
	0	0	0	0	0	0	0	0	0	0	0	0	0	0	0	0	0	0	0	0	0	0	0	0	0	0	NNU	0	0	0	0	0	0	0	0	0	0	1	Acinetobacter lwoffii			0	0	0	0	0	0	0	0
	0	0	0	0	0	0	0	0	0	0	0	0	0	0	0	0	0	0	0	0	0	0	0	0	0	0	NNU	0	0	0	0	0	0	0	0	0	0	1	Nocardia cyriacigeorgica			0	0	0	0	0	0	0	0
	0	0	0	0	0	0	0	0	0	0	0	0	0	0	0	0	0	0	0	0	0	0	0	0	0	0	Paeds	0	0	0	0	0	0	0	0	0	0	1	Micrococcus luteus			0	0	0	0	0	0	0	0
	0	0	0	0	0	0	0	0	0	0	0	0	0	0	0	0	0	0	0	0	0	0	0	0	0	0	Paeds	0	0	0	0	0	0	0	0	0	0	1	Micrococcus luteus			0	0	0	0	0	0	0	0
	0	1	0	0	0	0	0	0	0	0	0	0	0	0	0	0	0	0	0	0	0	0	0	0	0	1	NNU	0	0	0	0	0	0	0	0	0	0	1	Staphylococcus warneri	Klebsiella pneumoniae		0	0	0	0	0	0	0	0
	0	0	0	0	0	0	0	0	0	1	0	0	0	0	0	0	0	0	0	0	0	0	0	0	0	1	NNU	0	0	0	0	0	0	0	0	0	0	1				0	0	0	0	0	0	0	0
	0	0	0	0	0	1	0	0	0	0	0	0	0	0	0	0	0	0	1	1	0	0	0	0	0	2	Adult	0	0	0	0	0	0	1	0	0	0	1	Pantoea spp			0	0	0	0	0	0	0	0
	0	0	0	0	0	0	0	0	0	0	0	0	0	0	0	0	0	0	0	0	0	0	0	0	0	0	Paeds	0	0	0	0	0	0	0	0	0	0	1	Enterobacter cloacae			0	1	0	0	0	0	0	0
	0	0	0	0	0	0	0	0	0	0	0	0	0	0	0	0	0	0	0	0	0	0	0	0	0	0	NNU	0	0	0	0	0	0	0	0	0	0	1	Corynebacterium coyleae			0	0	0	0	0	0	0	0
	0	0	0	0	0	0	0	0	0	1	0	0	0	0	0	0	0	0	0	0	0	0	0	0	0	1	NNU	0	0	0	0	0	0	0	0	0	0	1				0	0	0	0	0	0	0	0
	1	0	0	0	0	0	0	0	0	0	0	0	0	0	0	0	0	0	0	0	0	0	0	0	0	1	Unknown	0	0	0	0	0	0	1	0	0	0	1	Klebsiella pneumoniae			0	0	0	0	0	0	1	0
	0	0	0	0	0	0	0	0	0	0	0	0	0	0	0	0	0	0	0	0	0	0	0	0	0	0	NNU	0	0	0	0	0	0	0	0	0	0	1	Brevibacterium luteolum			0	0	0	0	0	0	0	0
	0	0	0	0	0	0	0	0	0	0	0	0	0	0	0	0	0	0	0	0	0	0	0	0	0	0	NNU	0	0	0	0	0	0	0	0	0	0	1	Yersinia enterocolitica			0	0	0	0	0	0	0	0
	0	1	0	0	1	0	0	0	0	0	0	0	0	0	0	0	0	0	0	0	0	0	0	0	0	2	Paeds	0	0	0	0	0	0	0	1	0	0	1	Staphylococcus haemolyticus			0	0	0	0	0	0	0	0
	1	0	0	0	0	0	0	0	0	0	0	0	0	0	0	0	0	0	0	0	0	0	0	0	0	1	NNU	0	0	0	0	0	0	1	0	0	0	1	Klebsiella pneumoniae			0	0	0	0	0	0	1	0
	0	0	0	0	0	0	0	0	0	0	0	0	0	0	1	0	0	0	0	0	0	0	0	0	0	1	Paeds	0	0	0	0	0	0	0	0	0	0	1				0	0	0	0	0	0	0	0
	1	0	0	0	0	0	0	0	0	0	0	0	0	0	0	0	0	0	0	0	0	0	0	0	0	1	Unknown	0	0	0	0	0	0	1	0	0	0	1	Klebsiella pneumoniae			0	0	0	0	0	0	1	0
	0	1	0	0	0	0	0	0	0	0	0	0	0	0	0	0	0	0	0	0	1	0	0	0	0	2	Paeds	0	0	0	0	0	0	0	1	0	0	1	Staphylococcus haemolyticus	Staphylococcus epidermidis		0	0	0	0	0	0	0	0
	0	0	0	0	0	0	0	0	0	0	0	0	0	0	0	0	0	0	0	0	0	0	0	0	0	0	NNU	0	0	0	0	0	0	0	0	0	0	1	Staphylococcus haemolyticus			0	0	0	0	0	0	0	0
	0	1	0	0	0	0	0	0	1	1	0	0	0	0	0	0	0	0	0	0	0	0	0	0	0	3	NNU	0	0	0	0	0	0	0	1	0	0	1	Klebsiella pneumoniae	Staphylococcus aureus	Streptococcus agalactiae	0	0	0	0	0	0	1	0
	0	0	0	0	0	0	0	0	0	0	0	0	0	0	0	0	0	0	0	0	0	0	0	0	0	0	Paeds	0	0	0	0	0	0	0	0	0	0	1	Klebsiella pneumoniae	Dermabacter hominis		0	0	0	0	0	0	0	0
	0	0	0	0	0	0	0	0	0	0	0	0	0	0	0	0	0	0	0	0	0	0	0	0	0	0	Paeds	0	0	0	0	0	0	0	0	0	0	1	Bacillus megaterium	Enterobacter hormaechei		0	0	0	0	0	0	1	0
	0	0	0	0	1	0	0	0	0	0	0	0	0	0	0	0	0	0	0	0	0	0	0	0	0	1	Paeds	0	0	0	0	0	0	0	0	0	0	1	Enterococcus faecium	Klebsiella pneumoniae		0	0	0	1	0	0	0	0
	1	1	0	0	0	0	0	0	0	0	0	0	1	0	0	0	0	0	0	0	0	0	0	0	0	3	Unknown	0	0	0	0	0	0	1	0	0	0	1	Klebsiella pneumoniae			0	0	0	0	0	0	1	0
	1	1	0	0	1	0	0	0	1	0	0	0	0	0	0	0	0	0	0	0	0	0	0	0	0	4	NNU	0	0	0	1	0	0	1	1	0	0	1	Enterococcus faecium	Klebsiella pneumoniae		0	0	0	1	0	0	1	0
	0	1	0	0	0	0	0	0	0	0	0	0	0	0	0	0	0	0	0	0	0	0	0	0	0	1	NNU	0	0	0	0	0	0	0	0	0	0	1	Staphylococcus haemolyticus			0	0	0	0	0	0	0	0
	0	0	0	0	0	0	0	0	0	0	0	0	0	0	0	0	0	0	0	0	0	0	0	0	0	0	NNU	0	0	0	0	0	0	0	0	0	0	1	Aerococcus viridans			0	0	0	0	0	0	0	0
	0	0	0	0	0	0	0	0	0	0	0	0	0	0	0	0	0	0	0	0	0	0	0	0	0	0	Paeds	0	0	0	0	0	0	0	0	0	0	1	Micrococcus luteus			0	0	0	0	0	0	0	0
	0	1	0	0	0	0	0	0	1	0	0	0	0	0	0	0	0	0	0	0	0	0	0	0	0	2	Unknown	0	0	0	0	0	0	0	1	1	0	1	Staphylococcus haemolyticus			0	0	0	0	0	0	0	0
	0	0	0	0	0	1	0	1	0	0	0	0	0	0	0	0	0	0	0	0	1	0	0	0	0	3	NNU	0	0	0	0	0	0	0	0	0	0	1	Escherichia coli	Enterococcus faecalis		0	0	1	0	1	0	0	0
	0	1	0	0	0	1	0	0	0	0	0	0	0	0	0	0	0	0	0	0	0	0	0	0	0	2	Unknown	0	0	0	0	0	0	0	0	0	0	1	Staphylococcus haemolyticus	Enterococcus faecalis		0	0	1	0	0	0	0	0
	0	1	0	0	0	0	0	0	0	0	0	0	0	0	0	0	0	0	0	0	0	0	0	0	0	1	Paeds	0	0	0	0	0	0	0	0	0	0	1	Staphylococcus haemolyticus			0	0	0	0	0	0	0	0
	0	1	0	0	0	0	0	0	0	0	0	0	0	0	0	0	0	0	0	0	0	0	0	0	0	1	Paeds	0	0	0	0	0	0	0	0	0	0	1	Staphylococcus hominis			0	0	0	0	0	0	0	0
	1	0	0	0	0	0	0	0	0	0	0	0	0	0	0	0	0	0	0	0	0	0	0	0	0	1	NNU	0	0	0	0	0	0	1	0	0	0	1	Klebsiella pneumoniae			0	0	0	0	0	0	1	0
	1	0	0	0	0	0	0	0	0	0	0	0	0	0	0	0	0	0	0	0	0	0	0	0	0	1	NNU	0	0	0	0	0	0	1	0	0	0	1	Klebsiella pneumoniae			0	0	0	0	0	0	1	0
	0	1	0	0	0	0	0	0	0	0	0	0	0	0	0	0	0	0	0	0	1	0	0	0	0	2	Unknown	0	0	0	0	0	0	0	0	0	0	1	Staphylococcus sciuri			0	0	0	0	0	0	0	0
	0	0	0	0	0	0	0	0	0	0	0	0	0	0	1	0	0	0	0	0	0	0	0	0	0	1	Paeds	0	0	0	0	0	0	0	0	0	0	1				0	0	0	0	0	0	0	0
	0	0	0	0	0	0	0	0	0	0	0	0	0	0	0	0	0	0	0	0	0	0	0	0	0	0	Unknown	0	0	0	0	0	0	0	0	0	0	1	Staphylococcus haemolyticus	Klebsiella pneumoniae		0	0	0	0	0	0	1	0
	0	1	0	0	0	0	0	0	1	0	0	0	0	0	0	0	0	0	0	0	0	0	0	0	0	2	Paeds	0	0	0	0	0	0	0	1	0	0	1	Staphylococcus aureus			0	0	0	0	0	0	0	0
	0	0	0	0	0	0	0	0	0	0	0	0	0	0	0	0	0	0	0	0	0	0	0	0	0	0	NNU	0	0	0	0	0	0	0	0	0	0	1	Macrococcus caseolyticus			0	0	0	0	0	0	0	0
	0	0	0	0	0	0	0	0	0	0	0	0	0	0	0	0	0	0	0	0	0	0	0	0	0	0	Paeds	0	0	0	0	0	0	0	0	0	0	1	Bacillus altitudinis/ pumilus			0	0	0	0	0	0	0	0
	0	1	0	0	0	0	0	0	0	0	0	0	0	0	0	0	0	0	0	0	1	0	0	0	0	2	NNU	0	0	0	0	0	0	0	0	0	0	1	Staphylococcus hominis	Corynebacterium striatum		0	0	0	0	0	0	0	0
	1	0	0	0	0	0	0	1	0	0	0	0	0	0	0	0	0	0	0	0	0	0	0	0	0	2	Paeds	0	0	0	0	0	0	1	0	0	0	1	Klebsiella pneumoniae			0	0	0	0	0	0	1	0
	0	0	0	0	0	0	0	1	0	0	0	0	0	0	0	0	0	0	0	0	0	0	0	0	0	1	NNU	0	0	0	0	0	0	0	0	0	0	1				0	0	0	0	1	0	0	0
	0	0	0	0	0	0	0	0	0	0	0	0	0	0	0	0	0	0	0	0	0	0	0	0	0	0	Paeds	0	0	0	0	0	0	0	0	0	0	1	Corynebacterium aurimucosum	Klebsiella oxytoca		0	0	0	0	0	1	0	0
	1	1	0	0	0	0	0	0	0	0	0	0	0	0	0	0	0	0	0	0	0	0	0	0	0	2	NNU	0	0	0	0	0	0	1	0	0	0	1	Staphylococcus haemolyticus			0	0	0	0	0	0	0	0
	0	0	0	0	0	0	0	0	0	0	0	0	0	0	0	0	0	0	0	0	0	0	0	0	0	0	NNU	0	0	0	0	0	0	0	0	0	0	1	Acinetobacter schindleri	Corynebacterium aurimucosum		0	0	0	0	0	0	0	0
	0	1	0	0	0	0	0	0	0	1	0	0	0	0	0	0	0	0	0	0	0	0	0	0	0	2	Paeds	0	0	0	0	0	0	0	1	0	0	1	Enterococcus faecalis			0	0	1	0	0	0	0	0
	0	0	0	0	0	1	0	0	0	0	0	0	0	0	0	0	0	0	0	0	0	0	0	0	0	1	NNU	0	0	0	0	0	0	0	0	0	0	1	Enterococcus faecalis			0	0	1	0	0	0	0	0
	0	0	0	0	0	0	0	0	0	0	0	0	0	0	0	0	0	0	0	0	0	0	0	0	0	0	Unknown	0	0	0	0	0	0	0	0	0	0	1	Corynebacterium aurimucosum			0	0	0	0	0	0	0	0
	0	1	0	0	0	0	0	0	0	0	0	0	0	0	0	0	0	0	0	0	0	0	0	0	0	1	Paeds	0	0	0	0	0	0	0	1	0	0	1	Staphylococcus haemolyticus			0	0	0	0	0	0	0	0
	0	0	0	0	0	0	0	0	0	1	0	0	0	0	0	0	0	0	0	0	0	0	0	0	0	1	NNU	0	0	0	0	0	0	0	0	0	0	1				0	0	0	0	0	0	0	0
	0	1	0	0	0	0	0	0	0	0	0	0	0	0	0	0	0	0	0	0	1	0	0	0	0	2	Paeds	0	0	0	0	0	0	0	1	0	0	1	Staphylococcus epidermidis			0	0	0	0	0	0	0	0
	0	0	0	0	0	0	0	0	0	0	0	0	0	0	0	0	0	0	0	0	0	0	0	0	0	0	NNU	0	0	0	0	0	0	0	0	0	0	1	Staphylococcus haemolyticus			0	0	0	0	0	0	0	0
	1	0	0	0	0	1	0	0	0	0	0	0	0	0	0	0	0	0	0	0	0	0	0	0	0	2	NNU	0	0	0	0	0	0	1	0	0	0	1	Klebsiella pneumoniae			0	0	0	0	0	0	1	0
	0	0	1	0	0	0	0	0	0	0	0	0	0	0	0	0	0	0	0	0	0	0	0	0	0	1	Paeds	0	0	0	0	0	0	1	0	0	0	1	Klebsiella pneumoniae			0	0	0	0	0	1	0	0
	1	0	0	0	0	0	0	0	0	0	0	0	0	0	0	0	0	0	0	0	0	0	0	0	0	1	NNU	0	0	0	0	0	0	1	0	0	0	1	Klebsiella pneumoniae			0	0	0	0	0	0	1	0
	1	0	0	0	0	0	0	0	0	0	0	0	0	0	0	0	0	0	0	0	0	0	0	0	0	1	NNU	0	0	0	0	0	0	1	0	0	0	1	Klebsiella pneumoniae			0	0	0	0	0	0	1	0
	0	0	0	0	0	0	0	0	0	0	0	0	0	0	0	0	0	0	0	0	0	0	0	0	0	0	Paeds	0	0	0	0	0	0	0	0	0	0	1	Micrococcus luteus			0	0	0	0	0	0	0	0
	0	0	0	0	0	0	0	0	0	0	0	0	0	0	0	0	0	0	0	0	0	0	0	0	0	0	NNU	0	0	0	0	0	0	0	0	0	0	1	Klebsiella pneumoniae			0	0	0	0	0	0	1	0
	1	0	0	0	0	1	0	0	0	0	0	0	0	0	0	0	0	0	0	0	0	0	0	0	0	2	Paeds	0	0	0	0	0	0	1	0	0	0	1	Klebsiella pneumoniae	Escherichia coli		0	0	0	0	1	0	1	0
	0	0	0	0	0	0	0	0	0	0	0	0	0	0	0	0	0	0	0	0	0	0	0	0	0	0	NNU	0	0	0	0	0	0	0	0	0	0	1	Klebsiella pneumoniae			0	0	0	0	0	0	1	0
	1	1	0	0	1	1	0	0	0	0	0	0	0	0	0	0	0	0	0	0	0	0	0	0	0	4	NNU	0	0	0	0	0	0	1	1	0	0	1	Enterococcus faecalis	Klebsiella pneumoniae		0	0	1	0	0	0	1	0
	1	1	0	0	1	0	0	0	0	0	0	0	0	0	0	0	0	0	0	0	0	0	0	0	0	3	NNU	0	0	0	0	0	0	1	1	0	0	1	Enterococcus faecium	Klebsiella pneumoniae		0	0	0	1	0	0	1	0
	0	0	0	0	0	0	0	0	0	0	0	0	0	0	0	0	0	0	0	0	0	0	0	0	1	1	NNU	0	0	0	0	0	0	0	0	0	0	1				0	0	0	0	0	0	0	0
	0	0	0	0	0	0	0	0	0	0	0	0	0	0	0	0	0	0	0	0	0	0	0	0	0	0	NNU	0	0	0	0	0	0	0	0	0	0	1	Bacillus megaterium			0	0	0	0	0	0	0	0
	0	0	0	0	0	0	0	0	0	0	0	0	0	0	0	0	0	0	0	0	0	0	0	0	0	0	Paeds	0	0	0	0	0	0	0	0	0	0	1	Staphylococcus haemolyticus			0	0	0	0	0	0	0	0
	0	1	0	0	0	0	0	0	1	0	0	0	0	0	0	0	0	0	0	0	0	0	0	0	0	2	Paeds	0	0	0	0	0	0	0	0	0	0	1	Staphylococcus haemolyticus			0	0	0	0	0	0	0	0
	0	0	0	0	0	0	0	0	0	0	0	0	0	0	0	0	0	0	0	0	0	0	0	0	0	0	Adult	0	0	0	0	0	0	0	0	0	0	1	Staphylococcus epidermidis	Staphylococcus capitis		0	0	0	0	0	0	0	0
	0	0	0	0	0	0	0	0	0	0	0	0	0	0	0	0	0	0	0	0	0	0	0	0	0	0	NNU	0	0	0	0	0	0	0	0	0	0	1	Corynebacterium aurimucosum			0	0	0	0	0	0	0	0
	0	1	0	0	0	0	0	0	0	0	0	0	0	0	1	0	0	0	0	0	0	0	0	0	0	2	NNU	0	0	0	0	0	0	1	1	0	0	1	Salmonella enterica ssp enterica			0	0	0	0	0	0	0	0
	0	0	0	0	0	0	0	0	0	0	0	0	0	0	0	1	0	0	0	0	0	0	0	0	0	1	Paeds	0	0	0	0	0	0	0	0	0	0	1				0	0	0	0	0	0	0	0
	0	1	0	0	0	1	0	1	1	0	0	0	0	0	0	0	0	0	0	0	0	0	0	0	0	4	NNU	0	0	0	0	0	0	0	1	0	0	1	Klebsiella pneumoniae	Proteus mirabilis		0	0	0	0	0	0	1	1
	0	1	0	0	0	1	0	1	1	0	0	0	0	0	0	0	0	0	0	0	0	0	0	0	0	4	Paeds	0	0	0	0	0	0	0	1	0	0	1	Escherichia coli	Enterococcus faecalis		0	0	1	0	1	0	0	0
	0	0	0	0	0	0	0	0	0	0	0	0	0	0	0	0	0	0	0	0	0	0	0	0	0	0	Paeds	0	0	0	0	0	0	0	0	0	0	1	Staphylococcus haemolyticus			0	0	0	0	0	0	0	0
	0	0	0	0	0	0	0	0	0	0	0	0	0	0	0	0	0	0	0	0	0	0	0	0	0	0	Paeds	0	0	0	0	0	0	0	0	0	0	1	Acinetobacter schindleri			0	0	0	0	0	0	0	0
	0	1	0	0	0	0	0	0	1	0	0	0	0	0	0	0	0	0	0	0	1	0	0	0	0	3	Paeds	0	0	0	0	0	0	0	1	0	0	1	Staphylococcus aureus			0	0	0	0	0	0	0	0
	0	0	0	0	0	0	0	0	0	0	0	0	0	0	0	0	1	0	0	0	0	0	0	0	0	1	Paeds	0	0	0	0	0	0	0	0	0	0	1				0	0	0	0	0	0	0	0
	0	1	0	0	0	0	0	0	0	0	0	0	0	0	0	0	0	0	0	0	1	0	0	0	0	2	Paeds	0	0	0	0	0	0	0	1	0	0	1	Staphylococcus epidermidis			0	0	0	0	0	0	0	0
	0	1	0	0	0	0	0	0	0	0	0	0	0	0	0	0	0	0	0	0	0	0	0	0	0	1	Paeds	0	0	0	0	0	0	0	0	0	0	1	Staphylococcus saprophyticus			0	0	0	0	0	0	0	0
	0	0	0	0	0	0	0	0	0	1	0	0	0	0	0	0	0	0	0	0	0	0	0	0	0	1	Paeds	0	0	0	0	0	0	0	0	0	0	1				0	0	0	0	0	0	0	0
	0	0	0	0	1	0	0	0	0	0	0	0	0	0	0	0	0	0	0	0	0	0	0	0	0	1	Paeds	0	0	0	0	0	0	0	0	0	0	1	Enterococcus faecium			0	0	0	1	0	0	0	0
	1	0	0	0	0	0	0	0	0	0	0	0	0	0	0	0	0	0	0	0	0	0	0	0	0	1	Paeds	0	0	0	0	0	0	1	0	0	0	1	Klebsiella pneumoniae			0	0	0	0	0	0	1	0
	1	1	0	0	0	0	0	0	0	0	0	0	0	0	0	0	0	0	0	0	0	0	0	0	0	2	NNU	0	0	0	0	0	0	1	1	0	0	0	Klebsiella pneumoniae			0	0	0	0	0	0	1	0
	0	0	0	0	0	1	0	0	0	0	0	0	0	0	0	0	0	0	0	0	0	0	0	0	0	1	NNU	0	0	0	0	0	0	0	0	0	0	1	Enterococcus faecalis			0	0	1	0	0	0	0	0
	0	1	0	0	1	0	0	0	0	0	0	0	0	0	0	0	0	0	0	0	0	0	0	0	0	2	Paeds	0	0	0	0	0	0	0	0	0	0	1	Staphylococcus haemolyticus	Enterococcus faecium		0	0	0	1	0	0	0	0
	0	1	0	0	0	0	0	0	0	0	0	0	1	0	0	0	0	0	0	0	0	0	0	0	0	2	Paeds	0	0	0	0	0	0	0	1	0	0	1	Staphylococcus haemolyticus			0	0	0	0	0	0	0	0
	1	0	1	0	0	0	0	0	0	0	0	0	0	0	0	0	0	0	0	0	0	0	0	0	0	2	NNU	0	0	0	0	0	0	1	0	0	0	1	Klebsiella pneumoniae			0	0	0	0	0	0	1	0
	1	1	0	0	0	0	0	0	0	0	0	0	0	0	0	0	0	0	0	0	0	0	0	0	0	2	NNU	0	0	0	0	0	0	1	1	0	0	1	Klebsiella pneumoniae			0	0	0	0	0	0	1	0
	0	1	0	0	0	1	0	0	0	0	0	0	0	0	0	0	0	0	0	0	0	0	0	0	0	2	NNU	0	0	0	0	0	0	0	1	0	0	1	Enterococcus faecalis	Aeromonas salmonicida		0	0	1	0	0	0	0	0
	0	1	0	0	0	1	0	0	0	0	0	0	0	0	0	0	0	0	0	0	0	0	0	0	0	2	NNU	0	0	0	0	0	0	0	0	0	0	1	Staphylococcus haemolyticus	Enterococcus faecalis		0	0	1	0	0	0	0	0
	0	0	0	0	0	0	0	0	0	0	0	0	0	0	0	0	0	0	0	0	0	0	0	0	0	0	Paeds	0	0	0	0	0	0	0	0	0	0	1	Bacillus cereus group			0	0	0	0	0	0	0	0
	0	1	0	0	0	0	0	0	0	0	0	0	0	0	0	0	0	0	0	0	1	0	0	0	0	2	Paeds	0	0	0	0	0	0	0	0	0	0	1	Staphylococcus haemolyticus			0	0	0	0	0	0	0	0
	0	0	0	0	0	0	0	0	0	0	0	0	0	0	0	0	0	0	0	0	0	0	0	0	0	0	Paeds	0	0	0	0	0	0	0	0	0	0	1	Acinetobacter schindleri			0	0	0	0	0	0	0	0
	0	0	0	0	0	0	0	0	0	0	0	0	0	0	0	0	0	0	0	0	0	0	0	0	0	0	Paeds	0	0	0	0	0	0	0	0	0	0	1	Moraxella osloensis			0	0	0	0	0	0	0	0
	0	0	0	0	0	0	0	0	0	0	0	0	0	0	0	0	0	0	0	0	0	0	0	0	0	0	NNU	0	0	0	0	0	0	0	0	0	0	1	Brevibacillus spp			0	0	0	0	0	0	0	0
	0	0	0	0	0	0	0	0	0	0	0	0	0	0	0	0	0	0	0	0	0	0	0	1	0	1	Paeds	0	0	0	0	0	0	0	0	0	0	0	Staphylococcus epidermidis			0	0	0	0	0	0	0	0
	0	1	0	0	0	0	0	0	0	0	0	0	0	0	0	0	0	0	0	0	0	0	0	0	0	1	Paeds	0	0	0	0	0	0	0	0	0	0	1	Staphylococcus epidermidis			0	0	0	0	0	0	0	0
	0	0	0	0	0	1	0	0	0	0	0	0	0	0	0	0	0	0	0	0	0	0	0	0	0	1	Paeds	0	0	0	0	0	0	1	0	0	0	1	Klebsiella oxytoca			0	0	0	0	0	0	0	0
	0	1	0	0	0	0	0	0	0	0	0	0	0	0	0	0	0	0	0	0	0	0	0	0	0	1	Paeds	0	0	0	0	0	0	0	0	0	0	1	Staphylococcus hominis			0	0	0	0	0	0	0	0
	0	1	0	0	0	0	0	0	0	0	0	0	0	0	0	0	0	0	0	0	0	0	0	0	0	1	Paeds	0	0	0	0	0	0	0	1	0	0	1	Staphylococcus haemolyticus			0	0	0	0	0	0	0	0
	1	1	0	0	1	0	0	0	0	0	0	0	0	0	0	0	0	0	0	0	0	0	0	0	0	3	NNU	0	0	0	0	0	0	1	0	0	0	1	Leclercia adecarboxylata	Staphylococcus aureus	Klebsiella pneumoniae	0	0	0	0	0	0	1	0
	0	1	0	0	0	0	0	0	0	0	0	0	0	0	0	0	0	0	0	0	0	0	0	0	0	1	Paeds	0	0	0	0	0	0	0	1	0	0	1	Staphylococcus haemolyticus			0	0	0	0	0	0	0	0
	0	1	0	0	0	0	0	0	0	0	0	0	0	0	0	0	0	0	0	0	0	0	0	0	0	1	Paeds	0	0	0	0	0	0	0	1	0	0	1	Staphylococcus haemolyticus			0	0	0	0	0	0	0	0
	0	1	0	0	0	0	0	0	0	0	0	0	0	0	0	0	0	0	0	0	0	0	0	0	0	1	NNU	0	0	0	0	0	0	0	1	0	0	1	Staphylococcus hominis			0	0	0	0	0	0	0	0
	0	1	0	0	0	0	0	0	0	0	0	0	0	0	0	0	0	0	0	0	0	0	0	0	0	1	NNU	0	0	0	0	0	0	0	0	0	0	1	Staphylococcus epidermidis			0	0	0	0	0	0	0	0
	0	1	0	0	0	0	0	0	0	0	0	0	0	0	0	0	0	0	0	0	1	0	0	0	0	2	Paeds	0	0	0	0	0	0	0	0	0	0	1	Staphylococcus epidermidis			0	0	0	0	0	0	0	0
	0	0	0	0	1	0	0	0	0	0	0	0	0	0	0	0	0	0	0	0	0	0	0	0	0	1	NNU	0	0	0	0	0	0	0	0	0	0	1	Enterococcus faecalis			0	0	1	0	0	0	0	0
	0	0	0	0	1	0	0	0	0	0	0	0	0	0	0	0	0	0	0	0	0	0	0	0	0	1	NNU	0	0	0	0	0	0	0	0	0	0	1	Acinetobacter baumannii	Enterococcus faecium		0	0	0	1	0	0	0	0
	0	0	0	1	0	0	0	0	0	0	0	0	0	0	0	0	0	0	0	0	0	0	0	0	0	1	Paeds	0	0	0	0	0	0	1	0	0	0	1				0	1	0	0	0	0	0	0
	0	1	0	0	0	1	0	0	0	0	0	0	0	0	0	0	0	0	0	0	0	0	0	0	0	2	Adult	0	0	0	0	0	0	0	0	0	0	1	Acinetobacter baumannii			1	0	0	0	0	0	0	0
	0	0	0	0	0	0	0	0	0	0	0	0	0	0	0	0	0	1	0	1	0	0	0	0	0	1	Paeds	0	0	0	0	0	0	0	0	0	0	0	Enterococcus faecalis	Staphylococcus aureus		0	0	0	0	0	0	0	0
	0	0	0	0	0	0	0	0	0	0	0	0	0	0	0	0	0	0	0	0	0	0	0	0	0	0	NNU	0	0	0	0	0	0	0	0	0	0	0	Staphylococcus hominis			0	0	0	0	0	0	0	0
	0	0	0	0	0	0	0	0	0	0	0	0	0	0	0	0	0	0	0	0	0	0	0	0	0	0	Paeds	0	0	0	0	0	0	0	0	0	0	1	Micrococcus lylae			0	0	0	0	0	0	0	0
	0	0	0	0	0	0	0	1	0	0	0	0	0	0	0	0	0	0	0	0	0	0	0	0	0	1	NNU	0	0	0	0	0	0	1	0	0	0	1				0	0	0	0	1	0	0	0
	0	0	0	0	0	0	0	0	0	0	0	0	0	0	0	0	0	0	0	0	0	0	0	0	0	0	NNU	0	0	0	0	0	0	0	0	0	0	1	Corynebacterium aurimucosum			0	0	0	0	0	0	0	0
	0	0	0	0	0	0	0	0	0	0	0	0	0	0	0	0	0	0	0	0	0	0	0	0	0	0	NNU	0	0	0	0	0	0	0	0	0	0	1	Corynebacterium aurimucosum			0	0	0	0	0	0	0	0
	0	1	0	0	0	0	0	0	0	1	0	0	0	0	0	0	0	0	0	0	0	0	0	0	0	2	NNU	0	0	0	0	0	0	0	1	0	0	1	Corynebacterium amycolactum	Streptococcus agalactiae	Acinetobacter baumannii	1	0	0	0	0	0	0	0
	1	0	0	0	0	0	0	0	0	0	0	0	0	0	0	0	0	0	0	0	0	0	0	0	0	1	NNU	0	0	0	0	0	0	1	0	0	0	1	Klebsiella pneumoniae			0	0	0	0	0	0	1	0
	0	0	0	0	0	0	0	0	0	0	0	0	0	0	0	0	0	0	0	0	0	0	0	0	0	0	Paeds	0	0	0	0	0	0	0	0	0	0	1	Moraxella catarrhalis			0	0	0	0	0	0	0	0
	0	0	0	0	0	0	0	0	0	0	0	0	0	0	0	0	0	0	0	0	0	0	0	0	0	0	Paeds	0	0	0	0	0	0	0	0	0	0	1	Bacillus altitudinis/ pumilus			0	0	0	0	0	0	0	0
	0	0	0	0	0	0	0	0	1	0	0	0	0	0	0	0	0	0	0	0	0	0	0	0	0	1	Paeds	0	0	0	0	0	0	0	0	0	0	1	Staphylococcus aureus			0	0	0	0	0	0	0	0
	0	0	0	0	0	0	0	0	0	0	0	0	0	0	0	0	0	0	0	0	0	0	0	0	0	0	NNU	0	0	0	0	0	0	0	0	0	0	1	Kocuria rosea			0	0	0	0	0	0	0	0
	0	1	0	0	0	1	0	0	0	0	0	0	0	0	0	0	0	0	0	0	0	0	0	0	0	2	NNU	0	0	0	0	0	0	0	0	0	0	1	Enterococcus faecium	Klebsiella pneumoniae		0	0	1	0	0	0	0	0
	0	0	0	0	0	0	0	1	0	0	0	0	0	0	0	0	0	0	0	0	0	0	0	0	0	1	Adult	0	0	0	0	0	0	0	0	0	0	1				0	0	0	0	1	0	0	0
	1	0	0	0	0	0	0	0	0	0	0	0	0	0	0	0	0	0	0	0	0	0	0	0	0	1	NNU	0	0	0	0	0	0	0	0	0	0	1	Klebsiella pneumoniae			0	0	0	0	0	0	1	0
	0	0	0	0	0	0	0	0	0	0	0	0	0	0	0	0	0	0	0	0	0	0	0	0	0	0	Paeds	0	0	0	0	0	0	0	0	0	0	1	Kocuria varians	Klebsiella pneumoniae		0	0	0	0	0	0	1	0
	0	0	0	0	0	0	0	0	0	0	0	0	0	0	0	0	0	0	0	0	0	0	0	0	0	0	NNU	0	0	0	0	0	0	0	0	0	0	1	Micrococcus luteus	Klebsiella pneumoniae		0	0	0	0	0	0	1	0
	0	0	0	0	0	0	0	0	0	0	0	0	0	0	0	0	0	0	0	0	0	0	0	0	0	0	NNU	0	0	0	0	0	0	0	0	0	0	1	Microbacterium flavescens/ laevaniformans			0	0	0	0	0	0	0	0
	0	0	0	0	0	0	0	0	0	0	0	0	0	0	0	0	0	0	0	0	0	0	0	0	0	0	Paeds	0	0	0	0	0	0	0	0	0	0	1	Pseudomonas stutzeri			0	0	0	0	0	0	0	0
	0	1	0	0	0	0	0	0	0	0	0	0	1	0	0	0	0	0	0	0	0	0	0	0	0	2	NNU	0	0	0	0	0	0	0	0	0	0	1	Staphylococcus haemolyticus			0	0	0	0	0	0	0	0
	1	1	0	0	0	0	0	0	0	0	0	0	0	0	0	0	0	0	0	0	0	0	0	0	0	2	NNU	0	0	0	0	0	0	1	0	0	0	1	Klebsiella pneumoniae			0	0	0	0	0	0	1	0
	0	0	0	0	0	0	0	1	0	0	0	0	0	0	0	0	0	0	0	0	0	0	0	0	0	1	Paeds	0	0	0	0	0	0	0	0	0	0	1				0	0	0	0	1	0	0	0
	1	0	0	0	0	0	0	0	0	0	0	0	0	0	0	0	0	0	0	0	0	0	0	0	0	1	NNU	0	0	0	0	0	0	1	0	0	0	1	Klebsiella pneumoniae			0	0	0	0	0	0	1	0
	1	0	0	0	0	0	0	0	0	0	0	0	0	0	0	0	0	0	0	0	0	0	0	0	0	1	NNU	0	0	0	0	0	0	1	0	0	0	1	Klebsiella pneumoniae			0	0	0	0	0	0	1	0
	1	0	0	0	0	0	0	0	0	0	0	0	0	0	0	0	0	0	0	0	0	0	0	0	0	1	NNU	0	0	0	0	0	0	1	0	0	0	1	Klebsiella pneumoniae			0	0	0	0	0	0	1	0
	0	0	0	0	0	0	0	0	0	0	0	0	0	0	0	0	0	0	0	0	0	0	0	0	0	0	Paeds	0	0	0	0	0	0	0	0	0	0	1	Kocuria rosea			0	0	0	0	0	0	0	0
	1	0	0	0	0	0	0	0	0	0	0	1	0	0	0	0	0	0	0	0	0	0	0	0	0	2	NNU	0	0	0	0	0	0	1	0	0	0	1	Pseudomonas aeruginosa	Klebsiella pneumoniae		0	0	0	0	0	0	1	0
	1	0	0	0	0	0	0	0	1	0	0	0	0	0	0	0	0	0	0	0	0	0	0	0	0	2	NNU	0	0	0	0	0	0	1	0	0	0	1	Klebsiella pneumoniae	Staphylococcus aureus	Klebsiella variicola	0	0	0	0	0	0	1	0
	1	0	0	1	0	0	0	0	0	0	0	0	0	0	0	0	0	0	0	0	0	0	0	0	0	2	Paeds	0	0	0	0	0	0	1	0	0	0	1	Klebsiella pneumoniae	Enterobacter hormaechei		0	1	0	0	0	0	1	0
	1	0	0	0	0	0	0	0	0	0	0	0	0	0	0	0	0	0	0	0	0	0	0	0	0	1	NNU	0	0	0	0	0	0	1	0	0	0	1	Klebsiella pneumoniae			0	0	0	0	0	0	1	0
	1	0	0	0	0	0	0	0	0	0	0	0	0	0	0	0	0	0	0	0	0	0	0	0	0	1	Unknown	0	0	0	0	0	0	1	0	0	0	1	Klebsiella pneumoniae			0	0	0	0	0	0	1	0
	0	1	0	0	0	0	0	0	0	0	0	0	0	0	0	0	0	0	0	0	1	0	0	0	0	2	Paeds	0	0	0	0	0	0	0	1	0	0	1	Staphylococcus epidermidis			0	0	0	0	0	0	0	0
	0	1	0	0	0	1	0	0	0	0	0	0	0	0	0	0	0	0	0	0	0	0	0	0	0	2	Unknown	0	0	0	0	0	0	0	1	0	0	1	Klebsiella pneumoniae	Staphylococcus aureus		0	0	0	0	0	0	1	0
	1	0	0	0	0	0	0	0	0	0	0	0	0	0	0	0	0	0	0	0	0	0	0	0	0	1	NNU	0	0	0	0	0	0	1	0	0	0	1	Klebsiella pneumoniae			0	0	0	0	0	0	1	0
	0	0	0	0	0	0	0	0	0	0	0	0	0	0	0	0	0	0	0	0	0	0	0	0	0	0	Paeds	0	0	0	0	0	0	0	0	0	0	1	Staphylococcus epidermidis			0	0	0	0	0	0	0	0
	0	0	0	0	0	1	0	0	0	0	0	0	0	0	0	0	0	0	0	0	0	0	0	0	0	1	Unknown	0	0	0	0	0	0	0	0	0	0	1	Enterococcus faecalis			0	0	1	0	0	0	0	0
	0	0	0	0	0	0	0	0	0	0	0	0	0	0	0	0	0	0	0	0	0	0	0	0	0	0	Paeds	0	0	0	0	0	0	0	0	0	0	1	Staphylococcus epidermidis			0	0	0	0	0	0	0	0
	0	0	0	0	0	0	0	0	0	0	0	0	0	0	0	0	0	0	0	0	0	1	0	0	0	1	Paeds	0	0	0	0	0	0	0	0	0	0	1	Staphylococcus xylosus	Staphylococcus epidermidis	Enterococcus faecalis	0	0	0	0	0	0	0	0
	0	0	0	0	0	0	0	0	1	0	0	0	0	0	0	0	0	0	0	0	0	0	0	0	0	1	Paeds	0	0	0	0	0	0	0	0	0	0	1				0	0	0	0	0	0	0	0
	0	0	0	0	0	0	0	0	1	0	0	0	0	0	0	0	0	0	0	0	0	0	0	0	0	1	NNU	0	0	0	0	0	0	0	0	0	0	1				0	0	0	0	0	0	0	0
	1	0	0	0	0	0	0	0	0	0	0	0	0	1	0	0	0	0	0	0	0	0	0	0	0	2	NNU	0	0	0	0	0	0	1	0	0	0	1	Klebsiella pneumoniae	Acinetobacter baumannii		1	0	0	0	0	0	1	0
	0	1	0	0	0	0	0	0	0	0	0	0	1	0	0	0	0	0	0	0	0	0	0	0	0	2	Paeds	0	0	0	0	0	0	0	0	0	0	1	Staphylococcus hominis			0	0	0	0	0	0	0	0
	0	0	0	0	0	0	0	0	0	0	0	0	0	0	0	0	0	0	0	0	0	0	0	0	0	0	Unknown	0	0	0	0	0	0	0	0	0	0	0	Micrococcus luteus	Staphylococcus capitis		0	0	0	0	0	0	0	0
	0	1	0	0	1	0	0	0	0	0	0	0	0	0	0	0	0	0	0	0	0	0	0	0	0	2	Paeds	0	0	0	0	0	0	0	0	0	0	1	Staphylococcus haemolyticus	Enterococcus faecium		0	0	0	1	0	0	0	0
	1	1	0	0	0	0	0	0	0	0	0	0	0	0	0	0	0	0	0	0	0	0	0	0	0	2	Paeds	0	0	0	0	0	0	0	1	0	0	1	Klebsiella pneumoniae			0	0	0	0	0	0	1	0
	0	0	0	0	0	0	0	0	0	0	0	0	0	0	0	0	0	0	0	0	0	0	0	0	0	0	Paeds	0	0	0	0	0	0	0	0	0	0	1	Kocuria rhizophila			0	0	0	0	0	0	0	0
	0	0	0	0	0	0	0	0	0	0	0	0	0	0	0	0	0	0	0	0	0	0	0	0	0	0	Adult	0	0	0	0	0	0	0	0	0	0	1	Kocuria rhizophila			0	0	0	0	0	0	0	0
	0	0	0	0	0	0	0	0	0	0	0	0	0	0	0	0	0	0	0	0	0	0	0	0	0	0	NNU	0	0	0	0	0	0	0	0	0	0	1	Corynebacterium aurimucosum			0	0	0	0	0	0	0	0
	0	0	0	0	0	0	0	0	0	0	0	0	0	0	0	0	0	0	0	0	0	0	0	0	0	0	NNU	0	0	0	0	0	0	0	0	0	0	1	Corynebacterium coyleae			0	0	0	0	0	0	0	0
	0	0	0	0	0	0	0	0	0	0	0	0	0	0	0	0	0	0	0	0	0	0	0	0	0	0	Unknown	0	0	0	0	0	0	0	0	0	0	1	Bacillus cereus group			0	0	0	0	0	0	0	0
	0	0	0	0	0	0	0	0	0	0	0	0	0	0	0	0	0	0	0	0	0	0	0	0	0	0	Unknown	0	0	0	0	0	0	0	0	0	0	1	Bacillus cereus group	Acinetobacter lwoffii		0	0	0	0	0	0	0	0
	0	0	0	0	1	0	0	0	1	0	0	0	0	0	0	0	0	0	0	0	0	0	0	0	0	2	NNU	0	0	0	0	0	0	0	1	0	0	1	Staphylococcus epidermidis	Enterococcus faecium		0	0	0	1	0	0	0	0
	0	0	0	0	0	0	0	0	0	0	0	0	0	0	1	0	0	0	0	0	0	0	0	0	0	1	Paeds	0	0	0	0	0	0	0	0	0	0	1				0	0	0	0	0	0	0	0
	1	0	0	0	0	0	0	0	0	0	0	0	0	0	0	0	0	0	0	0	0	0	0	0	0	1	NNU	0	0	0	0	0	0	1	0	0	0	1	Klebsiella pneumoniae			0	0	0	0	0	0	1	0
	0	0	0	0	0	0	0	0	0	0	0	0	0	0	0	0	0	0	0	0	0	0	0	0	0	0	Paeds	0	0	0	0	0	0	0	0	0	0	1	Corynebacterium amycolactum	Staphylococcus epidermidis		0	0	0	0	0	0	0	0
	0	0	0	0	0	0	0	0	0	0	1	0	0	0	0	0	0	0	0	0	0	0	0	0	0	1	Paeds	0	0	0	0	0	0	0	0	0	0	1				0	0	0	0	0	0	0	1
	0	0	0	0	0	0	0	0	0	0	0	0	0	0	0	0	0	0	0	0	0	0	0	0	0	0	Paeds	0	0	0	0	0	0	0	0	0	0	1	Acinetobacter pittii			1	0	0	0	0	0	0	0
	0	0	0	0	0	0	0	0	0	0	0	0	0	0	0	0	0	0	0	0	0	0	0	0	0	0	Paeds	0	0	0	0	0	0	0	0	0	0	1	Staphylococcus hominis			0	0	0	0	0	0	0	0
	0	0	1	1	1	1	0	0	0	0	0	0	0	1	0	0	0	0	0	0	1	0	0	0	0	6	NNU	0	0	0	0	0	0	1	0	0	0	1	Citrobacter koseri	Enterobacter cloacae	Klebsiella pneumoniae	0	1	0	0	0	1	0	0
	0	0	0	0	0	0	0	0	0	0	0	0	0	0	0	0	0	0	0	0	0	0	0	0	0	0	Paeds	0	0	0	0	0	0	0	0	0	0	1	Staphylococcus epidermidis			0	0	0	0	0	0	0	0
	1	0	0	0	0	0	0	0	0	0	0	0	0	0	0	0	0	0	0	0	0	0	0	0	0	1	NNU	0	0	0	0	0	0	1	0	0	0	1	Klebsiella pneumoniae			0	0	0	0	0	0	1	0
	1	0	0	0	0	0	0	0	0	0	0	0	0	1	0	0	0	0	0	0	1	0	0	0	0	3	Paeds	0	0	0	0	0	0	1	0	0	0	1	Klebsiella pneumoniae			0	0	0	0	0	0	1	0
	0	0	0	0	0	0	0	0	0	0	0	0	0	0	0	0	0	0	0	0	0	0	0	0	0	0	Adult	0	0	0	0	0	0	0	0	0	0	1	Staphylococcus epidermidis			0	0	0	0	0	0	0	0
	0	1	0	0	0	1	0	0	0	0	0	0	0	1	0	1	0	0	0	0	0	0	0	0	0	4	Paeds	0	0	0	0	0	0	0	1	0	0	1	Acinetobacter pittii	Enterococcus faecalis		1	0	1	0	0	0	0	0
	0	0	0	0	0	0	0	0	0	1	0	0	0	0	0	0	0	0	0	0	0	0	0	0	0	1	NNU	0	0	0	0	0	0	0	0	0	0	1				0	0	0	0	0	0	0	0
	0	0	0	0	0	0	0	0	0	0	0	0	0	0	0	0	0	0	0	0	0	0	0	0	0	0	NNU	0	0	0	0	0	0	0	0	0	0	1	Staphylococcus haemolyticus			0	0	0	0	0	0	0	0
	0	0	0	0	0	0	0	0	1	0	0	0	0	0	0	0	0	0	0	0	0	0	0	0	0	1	Paeds	0	0	0	0	0	0	0	0	0	0	1				0	0	0	0	0	0	0	0
	1	0	0	0	0	0	0	0	0	0	0	0	0	0	0	0	0	0	0	0	0	0	0	0	0	1	NNU	0	0	0	0	0	0	1	0	0	0	1	Klebsiella pneumoniae			0	0	0	0	0	0	1	0
	0	0	0	0	0	0	0	0	0	0	0	0	0	0	0	0	0	0	0	0	0	0	0	0	0	0	NNU	0	0	0	0	0	0	0	0	0	0	1	Bacillus subtlis/ Amyloliquefaciens			0	0	0	0	0	0	0	0
	0	1	0	1	0	0	0	0	0	1	0	0	0	0	0	0	0	0	0	0	0	0	0	0	0	3	NNU	0	0	0	0	0	0	0	1	0	0	1	Enterobacter cloacae			0	1	0	0	0	0	0	0
	1	0	0	0	0	0	0	0	0	0	0	0	0	0	0	0	0	0	0	0	0	0	0	0	0	1	NNU	0	0	0	0	0	0	1	0	0	0	1	Klebsiella pneumoniae			0	0	0	0	0	0	1	0
	1	1	0	0	0	0	0	0	0	0	0	0	0	0	0	0	0	0	0	0	0	0	0	0	0	2	Unknown	0	0	0	0	0	0	1	0	0	0	1	Klebsiella pneumoniae			0	0	0	0	0	0	1	0
	1	0	0	0	0	0	0	0	0	0	0	0	0	0	0	0	0	0	0	0	0	0	0	0	0	1	NNU	0	0	0	0	0	0	0	0	0	0	1	Klebsiella pneumoniae			0	0	0	0	0	0	1	0
	0	0	0	0	0	1	0	0	0	0	0	0	0	0	0	0	0	0	0	0	0	0	0	0	0	1	NNU	0	0	0	0	0	0	0	0	0	0	1	Enterococcus faecalis			0	0	1	0	0	0	0	0
	1	0	0	0	0	0	0	0	0	0	0	0	0	0	0	0	0	0	0	0	0	0	0	0	0	1	NNU	0	0	0	0	0	0	1	0	0	0	1	Klebsiella pneumoniae			0	0	0	0	0	0	1	0
	1	0	0	0	0	0	0	0	0	0	0	0	0	0	0	0	0	0	0	0	0	0	0	0	0	1	NNU	0	0	0	0	0	0	0	0	0	0	1	Klebsiella pneumoniae			0	0	0	0	0	0	1	0
	1	0	0	0	0	0	0	0	0	0	0	0	0	0	0	0	0	0	0	0	0	0	0	0	0	1	NNU	0	0	0	0	0	0	0	0	0	0	1	Klebsiella pneumoniae			0	0	0	0	0	0	1	0
	0	0	0	0	0	0	0	0	0	0	0	0	0	0	0	0	0	0	0	0	0	0	0	0	0	0	Paeds	0	0	0	0	0	0	0	0	0	0	1	Micrococcus luteus	Staphylococcus epidermidis		0	0	0	0	0	0	0	0
	0	1	0	0	0	0	1	0	0	0	0	0	0	0	0	0	0	0	0	0	0	0	0	0	0	2	NNU	0	0	0	0	0	0	0	0	0	0	1	Serratia marcescens			0	0	0	0	0	0	0	0
	0	0	0	0	0	0	0	0	0	0	0	0	0	0	0	0	0	0	0	0	0	0	0	0	0	0	Paeds	0	0	0	0	0	0	0	0	0	0	1	Micrococcus luteus			0	0	0	0	0	0	0	0
	0	0	0	0	0	0	0	0	0	0	0	0	0	0	0	0	0	0	0	0	0	1	0	0	0	1	Paeds	0	0	0	0	0	0	0	0	0	0	0	Staphylococcus haemolyticus			0	0	0	0	0	0	0	0
	1	0	0	0	0	0	0	0	0	0	0	0	0	0	0	0	0	0	0	0	0	0	0	0	0	1	NNU	0	0	0	0	0	0	1	0	0	0	1	Klebsiella pneumoniae			0	0	0	0	0	0	1	0
	1	0	0	1	0	0	0	0	0	0	0	0	0	0	0	0	0	0	0	0	0	0	0	0	0	2	Paeds	0	0	0	0	0	0	1	0	0	0	1	Enterobacter cloacae	Klebsiella pneumoniae		0	1	0	0	0	0	1	0
	0	1	0	0	0	0	0	0	1	0	0	0	0	0	0	0	0	0	0	0	1	0	0	0	0	3	Paeds	0	0	0	0	0	0	0	1	0	0	1	Staphylococcus aureus			0	0	0	0	0	0	0	0
	0	0	0	0	0	0	0	0	0	1	0	0	0	0	0	0	0	0	0	0	0	0	0	0	0	1	NNU	0	0	0	0	0	0	0	0	0	0	1				0	0	0	0	0	0	0	0
	0	1	0	0	0	0	0	0	0	0	0	0	0	1	0	0	0	0	0	0	0	0	0	0	0	2	Adult	0	0	0	0	0	0	0	1	0	0	1	Acinetobacter baumannii	Staphylococcus epidermidis		1	0	0	0	0	0	0	0
	0	1	0	0	0	0	0	0	0	0	0	0	0	0	0	0	1	0	0	0	0	0	0	0	0	2	Paeds	0	0	0	0	0	0	0	1	0	0	1	Klebsiella pneumoniae			0	0	0	0	0	0	1	0
	1	0	0	0	0	0	0	1	0	0	0	0	0	0	0	0	0	0	0	0	0	0	0	0	0	2	NNU	0	0	0	0	0	0	1	0	0	0	1	Klebsiella pneumoniae	Escherichia coli		0	0	0	0	1	0	1	0
	0	1	0	0	0	0	0	0	0	0	0	0	0	0	0	0	0	0	0	0	0	0	0	0	0	1	NNU	0	0	0	0	0	0	0	0	0	0	1	Corynebacterium aurimucosum			0	0	0	0	0	0	0	0
	0	1	0	0	0	0	0	0	0	0	0	0	0	0	0	0	0	0	0	0	1	0	0	0	0	2	NNU	0	0	0	0	0	0	0	0	0	0	1	Staphylococcus haemolyticus	Staphylococcus hominis		0	0	0	0	0	0	0	0
	0	0	0	0	0	0	0	0	1	0	0	0	0	0	0	0	0	0	0	0	0	0	0	0	0	1	Paeds	0	0	0	0	0	0	0	0	1	0	1	Klebsiella pneumoniae	Staphylococcus aureus		0	0	0	0	0	0	0	0
	1	0	0	0	0	0	0	0	0	0	0	0	0	0	0	0	0	0	0	0	0	0	0	0	0	1	NNU	0	0	0	0	0	0	1	0	0	0	1	Klebsiella pneumoniae			0	0	0	0	0	0	1	0
	1	0	0	0	0	0	0	0	0	0	0	0	0	0	0	0	0	0	0	0	0	0	0	0	0	1	NNU	0	0	0	0	0	0	0	0	0	0	1	Klebsiella pneumoniae			0	0	0	0	0	0	1	0
	0	0	0	0	0	0	0	0	0	0	0	0	0	0	1	0	0	0	0	0	0	0	0	0	0	1	Paeds	0	0	0	0	0	0	0	0	0	0	1				0	0	0	0	0	0	0	0
	1	1	0	0	0	0	0	0	0	0	0	0	0	0	0	0	0	0	0	0	0	0	0	0	0	2	NNU	0	0	0	0	0	0	1	0	0	0	1	Klebsiella pneumoniae			0	0	0	0	0	0	1	0
	0	0	0	1	0	0	0	0	0	0	0	0	0	0	0	0	0	0	0	0	0	0	0	0	0	1	Paeds	0	0	0	0	0	0	1	0	0	0	1				0	1	0	0	0	0	0	0
	1	0	0	0	1	0	0	0	0	0	0	0	0	0	0	0	0	0	0	0	0	0	0	0	0	2	NNU	0	0	0	0	0	0	1	0	0	0	1	Klebsiella pneumoniae			0	0	0	0	0	0	1	0
	1	0	0	0	0	0	0	0	0	0	0	0	0	0	0	0	0	0	0	0	0	0	0	0	0	1	NNU	0	0	0	0	0	0	1	0	0	0	1	Klebsiella pneumoniae			0	0	0	0	0	0	1	0
	0	1	0	0	0	0	0	0	1	0	0	0	0	0	0	0	0	0	0	0	0	0	0	0	0	2	NNU	0	0	0	0	0	0	0	1	0	0	1	Staphylococcus aureus			0	0	0	0	0	0	0	0
	1	0	0	0	0	0	0	0	0	0	0	0	0	0	0	0	0	0	0	0	0	0	0	0	0	1	NNU	0	0	0	0	0	0	1	0	0	0	1	Klebsiella pneumoniae			0	0	0	0	0	0	1	0
	1	0	0	0	0	0	0	0	0	0	0	0	0	0	0	0	0	0	0	0	0	0	0	0	0	1	NNU	0	0	0	0	0	0	1	0	0	0	1	Klebsiella pneumoniae			0	0	0	0	0	0	1	0
	1	0	0	0	0	0	0	1	0	0	0	0	0	0	0	0	0	0	0	0	0	0	0	0	0	2	NNU	0	0	0	0	0	0	1	0	0	0	1	Escherichia coli	Klebsiella pneumoniae		0	0	0	0	1	0	1	0
	1	0	0	0	0	0	0	1	0	0	0	0	0	0	0	0	0	0	0	0	0	0	0	0	0	2	NNU	0	0	0	0	0	0	0	0	0	0	1	Escherichia coli	Klebsiella pneumoniae		0	0	0	0	1	0	1	0
	0	1	0	0	1	0	0	0	0	0	0	0	0	0	0	0	0	0	0	0	0	0	0	0	0	2	Paeds	0	0	0	0	0	0	0	1	0	0	1	Enterococcus faecium	Staphylococcus hominis	Staphylococcus epidermidis	0	0	0	1	0	0	0	0
	1	0	0	1	0	0	0	0	0	0	0	0	0	0	0	0	0	0	0	0	0	0	0	0	0	2	Paeds	0	0	0	1	0	0	1	0	0	0	1	Klebsiella pneumoniae			0	0	0	0	0	0	1	0
	0	1	0	0	0	1	0	0	0	0	0	0	0	0	0	0	0	0	0	0	0	0	0	0	0	2	Paeds	0	0	0	0	0	0	0	1	0	0	1	Citrobacter koseri			0	0	0	0	0	0	0	0
	1	0	0	0	0	0	0	0	0	0	0	0	0	0	0	0	0	0	0	0	0	0	0	0	0	1	Unknown	0	0	0	0	0	0	1	0	0	0	1	Klebsiella pneumoniae			0	0	0	0	0	0	1	0
	1	1	0	0	0	0	0	0	0	0	0	0	0	0	0	0	0	0	0	0	0	0	0	0	0	2	NNU	0	0	0	0	0	0	0	0	0	0	1	Klebsiella pneumoniae	Klebsiella variicola		0	0	0	0	0	0	1	0
	0	1	0	0	0	1	0	1	0	0	0	0	0	0	0	0	0	0	0	0	0	0	0	0	0	3	Adult	0	0	0	0	0	0	1	1	0	0	1	Escherichia coli	Enterococcus faecalis		0	0	1	0	1	0	0	0
	1	0	0	0	0	0	0	0	0	0	0	0	0	0	0	0	0	0	0	0	0	0	0	0	0	1	NNU	0	0	0	0	0	0	1	0	0	0	1	Klebsiella pneumoniae			0	0	0	0	0	0	1	0
	1	0	0	0	0	0	0	0	0	0	0	0	0	0	0	0	0	0	0	0	0	0	0	0	0	1	NNU	0	0	0	0	0	0	1	0	0	0	1	Klebsiella pneumoniae			0	0	0	0	0	0	1	0
	0	0	0	0	0	0	0	0	0	0	0	0	0	0	0	0	0	0	0	0	0	0	0	0	0	0	Paeds	0	0	0	0	0	0	0	0	0	0	1	Staphylococcus haemolyticus			0	0	0	0	0	0	0	0
	0	0	0	0	0	0	0	0	0	0	0	0	0	0	0	0	0	0	0	0	0	0	0	0	0	0	NNU	0	0	0	0	0	0	0	0	0	0	1	Kocuria rosea			0	0	0	0	0	0	0	0
	0	0	0	0	0	0	0	0	0	0	0	0	0	0	0	0	0	0	0	0	0	0	0	0	0	0	Paeds	0	0	0	0	0	0	0	0	0	0	1	Staphylococcus epidermidis			0	0	0	0	0	0	0	0
	1	1	0	0	0	0	0	1	0	0	0	0	0	0	0	0	0	0	0	0	0	0	0	0	0	3	Paeds	0	0	0	0	0	0	1	0	0	0	1	Escherichia coli			0	0	0	0	1	0	0	0
	1	0	0	0	0	0	0	0	0	0	0	0	0	0	0	0	0	0	0	0	0	0	0	0	0	1	NNU	0	0	0	0	0	0	1	0	0	0	1	Klebsiella pneumoniae			0	0	0	0	0	0	1	0
	1	0	0	1	0	0	0	0	0	0	0	0	0	0	0	0	0	0	0	0	0	0	0	0	0	2	Paeds	0	0	0	1	0	0	1	0	0	0	1	Klebsiella pneumoniae	Enterobacter hormaechei		0	1	0	0	0	0	1	0
	0	0	0	0	0	0	0	0	0	0	0	0	0	0	0	0	0	0	0	0	0	0	0	0	0	0	Paeds	0	0	0	0	0	0	0	0	0	0	1	Klebsiella pneumoniae			0	0	0	0	0	0	1	0
	0	1	0	0	0	0	0	0	0	1	0	0	0	0	0	0	0	0	0	0	0	0	0	0	0	2	NNU	0	0	0	0	0	0	0	0	0	0	1	Staphylococcus haemolyticus	Streptococcus agalactiae		0	0	0	0	0	0	1	0
	0	0	0	0	0	1	0	0	0	0	0	0	0	0	0	0	0	0	0	0	0	0	0	0	0	1	Paeds	0	0	0	0	0	0	1	0	0	0	1	Pantoea agglomerans			0	0	0	0	1	0	0	0
	0	0	0	0	0	0	0	1	0	0	0	0	0	0	0	0	0	0	0	0	0	0	0	0	0	1	Paeds	0	0	0	0	0	0	0	0	0	0	1				0	0	0	0	1	0	0	0
	1	1	1	1	1	0	0	0	0	0	0	0	0	0	0	0	0	0	0	0	0	0	0	0	0	5	NNU	0	0	0	0	0	0	1	1	0	0	1	Klebsiella pneumoniae			0	0	0	0	0	0	1	0
	0	0	0	0	0	0	0	0	0	1	0	0	0	0	0	0	0	0	0	0	0	0	0	0	0	1	NNU	0	0	0	0	0	0	0	0	0	0	1				0	0	0	0	0	0	0	0
	0	1	0	0	1	0	0	0	0	0	0	0	0	0	0	0	0	0	0	0	0	0	0	0	0	2	Paeds	0	0	0	0	0	0	0	0	0	0	1	Bacillus altitudinis/ pumilus	Staphylococcus epidermidis		0	0	0	0	0	0	0	0
	0	0	0	0	0	0	0	0	0	0	0	0	0	0	1	0	0	0	0	0	1	0	0	0	0	2	NNU	0	0	0	0	0	0	0	0	0	0	1	Enterococcus faecium			0	0	0	1	0	0	0	0
	0	0	0	0	0	0	0	0	0	0	0	0	0	0	0	0	0	0	0	0	0	0	0	0	0	0	Paeds	0	0	0	0	0	0	0	0	0	0	1	Staphylococcus epidermidis			0	0	0	0	0	0	0	0
	0	0	0	0	0	0	0	0	0	0	0	0	0	1	0	0	0	0	0	0	0	0	0	0	0	1	Unknown	0	0	0	0	0	0	0	0	0	0	1				1	0	0	0	0	0	0	0
[truncated: 11 more columns]

## Sheet: codebook
Variable label	Variable name	Coding
studyid	Study ID	blank
klebpneumogrp	Bofire ID Klebsiella pneumoniae group	0=Not detected; 1=Detected
ConS	Biofire ID coagulase negative staphylococci	0=Not detected; 1=Detected
kleboxytoca	Biofire ID Klebsiella oxytoca	0=Not detected; 1=Detected
enterocloacae	Biofire ID Enterobacter cloacae complex	0=Not detected; 1=Detected
efaecium	Biofire ID Enterococcus faecium	0=Not detected; 1=Detected
efaecalis	Biofire ID Enterococcus faecalis	0=Not detected; 1=Detected
Smarcescens	Biofire ID Serratia marcescens	0=Not detected; 1=Detected
ecoli	Biofire ID Escherichia coli	0=Not detected; 1=Detected
Saureus	Biofire ID Staphylococcus aureus	0=Not detected; 1=Detected
Sagalactiae	Biofire ID Streptococcus agalactiae	0=Not detected; 1=Detected
proteus	Biofire ID Proteus spp	0=Not detected; 1=Detected
Paeruginosa	Biofire ID Pseudomonas aeruginosa	0=Not detected; 1=Detected
Candidaa	Biofire ID Candida albicans	0=Not detected; 1=Detected
ACBC	Biofire ID Acinetobacter calcoaceticus-baumanii complex	0=Not detected; 1=Detected
salmonella	Biofire ID Salmonella spp.	0=Not detected; 1=Detected
stenomalto	Biofire ID Stenotrophomonas maltophilia	0=Not detected; 1=Detected
strepneumo	Biofire ID Streptococcus pneumoniae	0=Not detected; 1=Detected
Candidap	Biofire ID Candida parapsilosis	0=Not detected; 1=Detected
Candidag	Biofire ID Candida glabrata	0=Not detected; 1=Detected
other_candida	Biofire ID other Candida spp.	0=Not detected; 1=Detected
strep	Biofire ID Streptococcus spp.	0=Not detected; 1=Detected
nmeningitidis	Biofire ID Neisseria meningitidis	0=Not detected; 1=Detected
klebaerogenes	Biofire ID Klebsiella aerogenes	0=Not detected; 1=Detected
hinfluenzae	Biofire ID Haemophilus influenzae	0=Not detected; 1=Detected
lmonoctyogenes	Biofire ID Listeria monocytogenes	0=Not detected; 1=Detected
no_org	Number of organisms isolated	Number
department	Hospital department where patient was admitted	Adults; Paeds; NNU=neonatal unit
imp	Biofire IMP carbapenemase detected	0=Not detected; 1=Detected
kpc	Biofire KPC carbapenemase detected	0=Not detected; 1=Detected
oxa48like	Biofire OXA-48 carbapenemase detected	0=Not detected; 1=Detected
ndm	Biofire NDM carbapenemase detected	0=Not detected; 1=Detected
vim	Biofire VIM carbapenemase detected	0=Not detected; 1=Detected
mcr1	Biofire mcr-1 gene detected	0=Not detected; 1=Detected
ctxm	Biofire CTX-M detected	0=Not detected; 1=Detected
mecac	Biofire mecA/C detected	0=Not detected; 1=Detected
mrsa	Biofire mecA/C and MREJ detected	0=Not detected; 1=Detected
vanab	Biofire vanA/B detected	0=Not detected; 1=Detected
cxorg	Organism grown in culture	0=No; 1=Yes
malditof1	MALDI-TOF identification for isolate #1	organism
malditof2	MALDI-TOF identification for isolate #2	organism
malditof3	MALDI-TOF identification for isolate #3	organism
racbc	Reference ID Acinetobacter calcoaceticus-baumanii complex
rentcpx	Reference ID Enterobacter cloacae complex	0=No; 1=Yes
refis	Reference ID Enterococcus faecalis	0=No; 1=Yes
refum	Reference ID Enterococcus faecium	0=No; 1=Yes
recoli	Reference ID Escherichia coli	0=No; 1=Yes
rkoxy	Reference ID Klebsiella oxytoca	0=No; 1=Yes
rkpn	Reference ID Klebsiella pneumoniae group	0=No; 1=Yes
rprot	Reference ID Proteus spp.	0=No; 1=Yes
rser	Reference ID Serratia marcescens	0=No; 1=Yes
rsalm	Reference ID Salmonella spp	0=No; 1=Yes
rste	Reference ID Stenotrophomonas maltophilia	0=No; 1=Yes
rsaur	Reference ID Staphylococcus aureus	0=No; 1=Yes
rsepi	Reference ID Staphylococcus epidermidis	0=No; 1=Yes
rsta	Reference ID Staphylococcus spp.	0=No; 1=Yes
rstrep	Reference ID Streptococcus spp.	0=No; 1=Yes
rgbs	Reference ID Streptococcus agalactiae	0=No; 1=Yes
rspne	Reference ID Streptococcus pneumoniae	0=No; 1=Yes
rnei	Reference ID Neisseria meningitidis	0=No; 1=Yes
rpse	Reference ID Pseudomonas aeruginosa	0=No; 1=Yes
studyid
klebpneumogrp
ConS
kleboxytoca
enterocloacae
efaecium
efaecalis
Smarcescens
ecoli
Saureus
Sagalactiae
proteus
Paeruginosa
Candidaa
ACBC
salmonella
stenomalto
strepneumo
Candidap
Candidag
other_candida
strep
nmeningitidis
klebaerogenes
hinfluenzae
lmonoctyogenes
no_org
department
imp
kpc
oxa48like
ndm
vim
mcr1
ctxm
mecac
mrsa
vanab
cxorg
isonum1
isonum2
isonum3
malditof1
malditof2
malditof3
phenotypic_id
Outcome
racbc
rentcpx
refis
refum
recoli
rkoxy
rkpn
rprot
rser
rsalm
rste
rsaur
rsepi
rsta
rstrep
rgbs
rspne
rnei
rpse
rngs
rmaldi
ngsctx
roffpan
maldi_no
excl
bio.noorg
offpan
offpan2
bent
rent
tag
tag3
studyid
klebpneumogrp
ConS
kleboxytoca
enterocloacae
efaecium
efaecalis
Smarcescens
ecoli
Saureus
Sagalactiae
proteus
Paeruginosa
Candidaa
ACBC
salmonella
stenomalto
strepneumo
Candidap
Candidag
other_candida
strep
nmeningitidis
klebaerogenes
hinfluenzae
lmonoctyogenes
no_org
department
imp
kpc
oxa48like
ndm
vim
mcr1
ctxm
mecac
mrsa
vanab
cxorg
isonum1
isonum2
isonum3
malditof1
malditof2
malditof3
phenotypic_id
Outcome
racbc
rentcpx
refis
refum
recoli
rkoxy
rkpn
rprot
rser
rsalm
rste
rsaur
rsepi
rsta
rstrep
rgbs
rspne
rnei
rpse
rngs
rmaldi
ngsctx
roffpan
maldi_no
excl
bio.noorg
offpan
offpan2
bent
rent
tag
tag3
studyid
klebpneumogrp
ConS
kleboxytoca
enterocloacae
efaecium
efaecalis
Smarcescens
ecoli
Saureus
Sagalactiae
proteus
Paeruginosa
Candidaa
ACBC
salmonella
stenomalto
strepneumo
Candidap
Candidag
other_candida
strep
nmeningitidis
klebaerogenes
hinfluenzae
lmonoctyogenes
no_org
department
imp
kpc
oxa48like
ndm
vim
mcr1
ctxm
mecac
mrsa
vanab
cxorg
isonum1
isonum2
isonum3
malditof1
malditof2
malditof3
phenotypic_id
Outcome
racbc
rentcpx
refis
refum
recoli
rkoxy
rkpn
rprot
rser
rsalm
rste
rsaur
rsepi
rsta
rstrep
rgbs
rspne
rnei
rpse
rngs
rmaldi
ngsctx
roffpan
maldi_no
excl
bio.noorg
offpan
offpan2
bent
rent
tag
tag3
studyid
klebpneumogrp
ConS
kleboxytoca
enterocloacae
efaecium
efaecalis
Smarcescens
ecoli
Saureus
Sagalactiae
proteus
Paeruginosa
Candidaa
ACBC
salmonella
stenomalto
strepneumo
Candidap
Candidag
other_candida
strep
nmeningitidis
klebaerogenes
hinfluenzae
lmonoctyogenes
no_org
department
imp
kpc
oxa48like
ndm
vim
mcr1
ctxm
mecac
mrsa
vanab
cxorg
isonum1
isonum2
isonum3
malditof1
malditof2
malditof3
phenotypic_id
Outcome
racbc
rentcpx
refis
refum
recoli
rkoxy
rkpn
rprot
rser
rsalm
rste
rsaur
rsepi
rsta
rstrep
rgbs
rspne
rnei
rpse
rngs
rmaldi
ngsctx
roffpan
maldi_no
excl
bio.noorg
offpan
offpan2
bent
rent
tag
tag3
studyid
klebpneumogrp
ConS
kleboxytoca
enterocloacae
efaecium
efaecalis
Smarcescens
ecoli
Saureus
Sagalactiae
proteus
Paeruginosa
Candidaa
ACBC
salmonella
stenomalto
strepneumo
Candidap
Candidag
other_candida
strep
nmeningitidis
klebaerogenes
hinfluenzae
lmonoctyogenes
no_org
department
imp
kpc
oxa48like
ndm
vim
mcr1
ctxm
mecac
mrsa
vanab
cxorg
isonum1
isonum2
isonum3
malditof1
malditof2
malditof3
phenotypic_id
Outcome
racbc
rentcpx
refis
refum
recoli
rkoxy
rkpn
rprot
rser
rsalm
rste
rsaur
rsepi
rsta
rstrep
rgbs
rspne
rnei
rpse
rngs
rmaldi
ngsctx
roffpan
maldi_no
excl
bio.noorg
offpan
offpan2
bent
rent
tag
tag3
studyid
klebpneumogrp
ConS
kleboxytoca
enterocloacae
efaecium
efaecalis
Smarcescens
ecoli
Saureus
Sagalactiae
proteus
Paeruginosa
Candidaa
ACBC
salmonella
stenomalto
strepneumo
Candidap
Candidag
other_candida
strep
nmeningitidis
klebaerogenes
hinfluenzae
lmonoctyogenes
no_org
department
imp
kpc
oxa48like
ndm
vim
mcr1
ctxm
mecac
mrsa
vanab
cxorg
isonum1
isonum2
isonum3
malditof1
malditof2
malditof3
phenotypic_id
Outcome
racbc
rentcpx
refis
refum
recoli
rkoxy
rkpn
rprot
rser
rsalm
rste
rsaur
rsepi
rsta
rstrep
rgbs
rspne
rnei
rpse
rngs
rmaldi
ngsctx
roffpan
maldi_no
excl
bio.noorg
offpan
offpan2
bent
rent
tag
tag3
studyid
klebpneumogrp
ConS
kleboxytoca
enterocloacae
efaecium
efaecalis
Smarcescens
ecoli
Saureus
Sagalactiae
proteus
Paeruginosa
Candidaa
ACBC
salmonella
stenomalto
strepneumo
Candidap
Candidag
other_candida
strep
nmeningitidis
klebaerogenes
hinfluenzae
lmonoctyogenes
no_org
department
imp
kpc
oxa48like
ndm
vim
mcr1
ctxm
mecac
mrsa
vanab
cxorg
isonum1
isonum2
isonum3
malditof1
malditof2
malditof3
phenotypic_id
Outcome
racbc
rentcpx
refis
refum
recoli
rkoxy
rkpn
rprot
rser
rsalm
rste
rsaur
rsepi
rsta
rstrep
rgbs
rspne
rnei
rpse
rngs
rmaldi
ngsctx
roffpan
maldi_no
excl
bio.noorg
offpan
offpan2
bent
rent
tag
tag3
studyid
klebpneumogrp
ConS
kleboxytoca
enterocloacae
efaecium
efaecalis
Smarcescens
ecoli
Saureus
Sagalactiae
proteus
Paeruginosa
Candidaa
ACBC
salmonella
stenomalto
strepneumo
Candidap
Candidag
other_candida
strep
nmeningitidis
klebaerogenes
hinfluenzae
lmonoctyogenes
no_org
department
imp
kpc
oxa48like
ndm
vim
mcr1
ctxm
mecac
mrsa
vanab
cxorg
isonum1
isonum2
isonum3
malditof1
malditof2
malditof3
phenotypic_id
Outcome
racbc
rentcpx
refis
refum
recoli
rkoxy
rkpn
rprot
rser
rsalm
rste
rsaur
rsepi
rsta
rstrep
rgbs
rspne
rnei
rpse
rngs
rmaldi
ngsctx
roffpan
maldi_no
excl
bio.noorg
offpan
offpan2
bent
rent
tag
tag3
studyid
klebpneumogrp
ConS
kleboxytoca
enterocloacae
efaecium
efaecalis
Smarcescens
ecoli
Saureus
Sagalactiae
proteus
Paeruginosa
Candidaa
ACBC
salmonella
stenomalto
strepneumo
Candidap
Candidag
other_candida
strep
nmeningitidis
klebaerogenes
hinfluenzae
lmonoctyogenes
no_org
department
imp
kpc
oxa48like
ndm
vim
mcr1
ctxm
mecac
mrsa
vanab
cxorg
isonum1
isonum2
isonum3
malditof1
malditof2
malditof3
phenotypic_id
Outcome
racbc
rentcpx
refis
refum
recoli
rkoxy
rkpn
rprot
rser
rsalm
rste
rsaur
rsepi
rsta
rstrep
rgbs
rspne
rnei
rpse
rngs
rmaldi
ngsctx
roffpan
maldi_no
excl
bio.noorg
offpan
offpan2
bent
rent
tag
tag3
studyid
klebpneumogrp
ConS
kleboxytoca
enterocloacae
efaecium
efaecalis
Smarcescens
ecoli
Saureus
Sagalactiae
proteus
Paeruginosa
Candidaa
ACBC
salmonella
stenomalto
strepneumo
Candidap
Candidag
other_candida
strep
nmeningitidis
klebaerogenes
hinfluenzae
lmonoctyogenes
no_org
department
imp
kpc
oxa48like
ndm
vim
mcr1
ctxm
mecac
mrsa
vanab
cxorg
isonum1
isonum2
isonum3
malditof1
malditof2
malditof3
phenotypic_id
Outcome
racbc
rentcpx
refis
refum
recoli
rkoxy
rkpn
rprot
rser
rsalm
rste
rsaur
rsepi
rsta
rstrep
rgbs
rspne
rnei
rpse
rngs
rmaldi
ngsctx
roffpan
maldi_no
excl
bio.noorg
offpan
offpan2
bent
rent
tag
tag3
studyid
klebpneumogrp
ConS
kleboxytoca
enterocloacae
efaecium
efaecalis
Smarcescens
ecoli
Saureus
Sagalactiae
proteus
Paeruginosa
Candidaa
ACBC
salmonella
stenomalto
strepneumo
Candidap
Candidag
other_candida
strep
nmeningitidis
klebaerogenes
hinfluenzae
lmonoctyogenes
no_org
department
imp
kpc
oxa48like
ndm
vim
mcr1
ctxm
mecac
mrsa
vanab
cxorg
isonum1
isonum2
isonum3
malditof1
malditof2
malditof3
phenotypic_id
Outcome
racbc
rentcpx
refis
refum
recoli
rkoxy
rkpn
rprot
rser
rsalm
rste
rsaur
rsepi
rsta
rstrep
rgbs
rspne
rnei
rpse
rngs
rmaldi
ngsctx
roffpan
maldi_no
excl
bio.noorg
offpan
offpan2
bent
rent
tag
tag3
studyid
klebpneumogrp
ConS
kleboxytoca
enterocloacae
efaecium
efaecalis
Smarcescens
ecoli
Saureus
Sagalactiae
proteus
Paeruginosa
Candidaa
ACBC
salmonella
stenomalto
strepneumo
Candidap
Candidag
other_candida
strep
nmeningitidis
klebaerogenes
hinfluenzae
lmonoctyogenes
no_org
department
imp
kpc
oxa48like
ndm
vim
mcr1
ctxm
mecac
mrsa
vanab
cxorg
isonum1
isonum2
isonum3
malditof1
malditof2
malditof3
phenotypic_id
Outcome
racbc
rentcpx
refis
refum
recoli
rkoxy
rkpn
rprot
rser
rsalm
rste
rsaur
rsepi
rsta
rstrep
rgbs
rspne
rnei
rpse
rngs
rmaldi
ngsctx
roffpan
maldi_no
excl
bio.noorg
offpan
offpan2
bent
rent
tag
tag3
studyid
klebpneumogrp
ConS
kleboxytoca
enterocloacae
efaecium
efaecalis
Smarcescens
ecoli
Saureus
Sagalactiae
proteus
Paeruginosa
Candidaa
ACBC
salmonella
stenomalto
strepneumo
Candidap
Candidag
other_candida
strep
nmeningitidis
klebaerogenes
hinfluenzae
lmonoctyogenes
no_org
department
imp
kpc
oxa48like
ndm
vim
mcr1
ctxm
mecac
mrsa
vanab
cxorg
isonum1
isonum2
isonum3
malditof1
malditof2
malditof3
phenotypic_id
Outcome
racbc
rentcpx
refis
refum
recoli
rkoxy
rkpn
rprot
rser
rsalm
rste
rsaur
rsepi
rsta
rstrep
rgbs
rspne
rnei
rpse
rngs
rmaldi
ngsctx
roffpan
maldi_no
excl
bio.noorg
offpan
offpan2
bent
rent
tag
tag3
studyid
klebpneumogrp
ConS
kleboxytoca
enterocloacae
efaecium
efaecalis
Smarcescens
ecoli
Saureus
Sagalactiae
proteus
Paeruginosa
Candidaa
ACBC
salmonella
stenomalto
strepneumo
Candidap
Candidag
other_candida
strep
nmeningitidis
klebaerogenes
hinfluenzae
lmonoctyogenes
no_org
department
imp
kpc
oxa48like
ndm
vim
mcr1
ctxm
mecac
mrsa
vanab
cxorg
isonum1
isonum2
isonum3
malditof1
malditof2
malditof3
phenotypic_id
Outcome
racbc
rentcpx
refis
refum
recoli
rkoxy
rkpn
rprot
rser
rsalm
rste
rsaur
rsepi
rsta
rstrep
rgbs
rspne
rnei
rpse
rngs
rmaldi
ngsctx
roffpan
maldi_no
excl
bio.noorg
offpan
offpan2
bent
rent
tag
tag3
studyid
klebpneumogrp
ConS
kleboxytoca
enterocloacae
efaecium
efaecalis
Smarcescens
ecoli
Saureus
Sagalactiae
proteus
Paeruginosa
Candidaa
ACBC
salmonella
stenomalto
strepneumo
Candidap
Candidag
other_candida
strep
nmeningitidis
klebaerogenes
hinfluenzae
lmonoctyogenes
no_org
department
imp
kpc
oxa48like
ndm
vim
mcr1
ctxm
mecac
mrsa
vanab
cxorg
isonum1
isonum2
isonum3
malditof1
malditof2
malditof3
phenotypic_id
Outcome
racbc
rentcpx
refis
refum
recoli
rkoxy
rkpn
rprot
rser
rsalm
rste
rsaur
rsepi
rsta
rstrep
rgbs
rspne
rnei
rpse
rngs
rmaldi
ngsctx
roffpan
maldi_no
excl
bio.noorg
offpan
offpan2
bent
rent
tag
tag3
studyid
klebpneumogrp
ConS
kleboxytoca
enterocloacae
efaecium
efaecalis
Smarcescens
ecoli
Saureus
Sagalactiae
proteus
Paeruginosa
Candidaa
ACBC
salmonella
stenomalto
strepneumo
Candidap
Candidag
other_candida
strep
nmeningitidis
klebaerogenes
hinfluenzae
lmonoctyogenes
no_org
department
imp
kpc
oxa48like
ndm
vim
mcr1
ctxm
mecac
mrsa
vanab
cxorg
isonum1
isonum2
isonum3
malditof1
malditof2
malditof3
phenotypic_id
Outcome
racbc
rentcpx
refis
refum
recoli
rkoxy
rkpn
rprot
rser
rsalm
rste
rsaur
rsepi
rsta
rstrep
rgbs
rspne
rnei
rpse
rngs
rmaldi
ngsctx
roffpan
maldi_no
excl
bio.noorg
offpan
offpan2
bent
rent
tag
tag3
studyid
klebpneumogrp
ConS
kleboxytoca
enterocloacae
efaecium
efaecalis
Smarcescens
ecoli
Saureus
Sagalactiae
proteus
Paeruginosa
Candidaa
ACBC
salmonella
stenomalto
strepneumo
Candidap
Candidag
other_candida
strep
nmeningitidis
klebaerogenes
hinfluenzae
lmonoctyogenes
no_org
department
imp
kpc
oxa48like
ndm
vim
mcr1
ctxm
mecac
mrsa
vanab
cxorg
isonum1
isonum2
isonum3
malditof1
malditof2
malditof3
phenotypic_id
Outcome
racbc
rentcpx
refis
refum
recoli
rkoxy
rkpn
rprot
rser
rsalm
rste
rsaur
rsepi
rsta
rstrep
rgbs
rspne
rnei
rpse
rngs
rmaldi
ngsctx
roffpan
maldi_no
excl
bio.noorg
offpan
offpan2
bent
rent
tag
tag3
studyid
klebpneumogrp
ConS
kleboxytoca
enterocloacae
efaecium
efaecalis
Smarcescens
ecoli
Saureus
Sagalactiae
proteus
Paeruginosa
Candidaa
ACBC
salmonella
stenomalto
strepneumo
Candidap
Candidag
other_candida
strep
nmeningitidis
klebaerogenes
hinfluenzae
lmonoctyogenes
no_org
department
imp
kpc
oxa48like
ndm
vim
mcr1
ctxm
mecac
mrsa
vanab
cxorg
isonum1
isonum2
isonum3
malditof1
malditof2
malditof3
phenotypic_id
Outcome
racbc
rentcpx
refis
refum
recoli
rkoxy
rkpn
rprot
rser
rsalm
rste
rsaur
rsepi
rsta
rstrep
rgbs
rspne
rnei
rpse
rngs
rmaldi
ngsctx
roffpan
maldi_no
excl
bio.noorg
offpan
offpan2
bent
rent
tag
tag3
studyid
klebpneumogrp
ConS
kleboxytoca
enterocloacae
efaecium
efaecalis
Smarcescens
ecoli
Saureus
Sagalactiae
proteus
Paeruginosa
Candidaa
ACBC
salmonella
stenomalto
strepneumo
Candidap
Candidag
other_candida
strep
nmeningitidis
klebaerogenes
hinfluenzae
lmonoctyogenes
no_org
department
imp
kpc
oxa48like
ndm
vim
mcr1
ctxm
mecac
mrsa
vanab
cxorg
isonum1
isonum2
isonum3
malditof1
malditof2
malditof3
phenotypic_id
Outcome
racbc
rentcpx
refis
refum
recoli
rkoxy
rkpn
rprot
rser
rsalm
rste
rsaur
rsepi
rsta
rstrep
rgbs
rspne
rnei
rpse
rngs
rmaldi
ngsctx
roffpan
maldi_no
excl
bio.noorg
offpan
offpan2
bent
rent
tag
tag3
studyid
klebpneumogrp
ConS
kleboxytoca
enterocloacae
efaecium
efaecalis
Smarcescens
ecoli
Saureus
Sagalactiae
proteus
Paeruginosa
Candidaa
ACBC
salmonella
stenomalto
strepneumo
Candidap
Candidag
other_candida
strep
nmeningitidis
klebaerogenes
hinfluenzae
lmonoctyogenes
no_org
department
imp
kpc
oxa48like
ndm
vim
mcr1
ctxm
mecac
mrsa
vanab
cxorg
isonum1
isonum2
isonum3
malditof1
malditof2
malditof3
phenotypic_id
Outcome
racbc
rentcpx
refis
refum
recoli
rkoxy
rkpn
rprot
rser
rsalm
rste
rsaur
rsepi
rsta
rstrep
rgbs
rspne
rnei
rpse
rngs
rmaldi
ngsctx
roffpan
maldi_no
excl
bio.noorg
offpan
offpan2
bent
rent
tag
tag3
studyid
klebpneumogrp
ConS
kleboxytoca
enterocloacae
efaecium
efaecalis
Smarcescens
ecoli
Saureus
Sagalactiae
proteus
Paeruginosa
Candidaa
ACBC
salmonella
stenomalto
strepneumo
Candidap
Candidag
other_candida
strep
nmeningitidis
klebaerogenes
hinfluenzae
lmonoctyogenes
no_org
department
imp
kpc
oxa48like
ndm
vim
mcr1
ctxm
mecac
mrsa
vanab
cxorg
isonum1
isonum2
isonum3
malditof1
malditof2
malditof3
phenotypic_id
Outcome
racbc
rentcpx
refis
refum
recoli
rkoxy
rkpn
rprot
rser
rsalm
rste
rsaur
rsepi
rsta
rstrep
rgbs
rspne
rnei
rpse
rngs
rmaldi
ngsctx
roffpan
maldi_no
excl
bio.noorg
offpan
offpan2
bent
rent
tag
tag3
studyid
klebpneumogrp
ConS
kleboxytoca
enterocloacae
efaecium
efaecalis
Smarcescens
ecoli
Saureus
Sagalactiae
proteus
Paeruginosa
Candidaa
ACBC
salmonella
stenomalto
strepneumo
Candidap
Candidag
other_candida
strep
nmeningitidis
klebaerogenes
hinfluenzae
lmonoctyogenes
no_org
department
imp
kpc
oxa48like
ndm
vim
mcr1
ctxm
mecac
mrsa
vanab
cxorg
isonum1
isonum2
isonum3
malditof1
malditof2
malditof3
phenotypic_id
Outcome
racbc
rentcpx
refis
refum
recoli
rkoxy
rkpn
rprot
rser
rsalm
rste
rsaur
rsepi
rsta
rstrep
rgbs
rspne
rnei
rpse
rngs
rmaldi
ngsctx
roffpan
maldi_no
excl
bio.noorg
offpan
offpan2
bent
rent
tag
tag3
studyid
klebpneumogrp
ConS
kleboxytoca
enterocloacae
efaecium
efaecalis
Smarcescens
ecoli
Saureus
Sagalactiae
proteus
Paeruginosa
Candidaa
ACBC
salmonella
stenomalto
strepneumo
Candidap
Candidag
other_candida
strep
nmeningitidis
klebaerogenes
hinfluenzae
lmonoctyogenes
no_org
department
imp
kpc
oxa48like
ndm
vim
mcr1
ctxm
mecac
mrsa
vanab
cxorg
isonum1
isonum2
isonum3
malditof1
malditof2
malditof3
phenotypic_id
Outcome
racbc
rentcpx
refis
refum
recoli
rkoxy
rkpn
rprot
rser
rsalm
rste
rsaur
rsepi
rsta
rstrep
rgbs
rspne
rnei
rpse
rngs
rmaldi
ngsctx
roffpan
maldi_no
excl
bio.noorg
offpan
offpan2
bent
rent
tag
tag3
studyid
klebpneumogrp
ConS
kleboxytoca
enterocloacae
efaecium
efaecalis
Smarcescens
ecoli
Saureus
Sagalactiae
proteus
Paeruginosa
Candidaa
ACBC
salmonella
stenomalto
strepneumo
Candidap
Candidag
other_candida
strep
nmeningitidis
klebaerogenes
hinfluenzae
lmonoctyogenes
no_org
department
imp
kpc
oxa48like
ndm
vim
mcr1
ctxm
mecac
mrsa
vanab
cxorg
isonum1
isonum2
isonum3
malditof1
malditof2
malditof3
phenotypic_id
Outcome
racbc
rentcpx
refis
refum
recoli
rkoxy
rkpn
rprot
rser
rsalm
rste
rsaur
rsepi
rsta
rstrep
rgbs
rspne
rnei
rpse
rngs
rmaldi
ngsctx
roffpan
maldi_no
excl
bio.noorg
offpan
offpan2
bent
rent
tag
tag3
studyid
klebpneumogrp
ConS
kleboxytoca
enterocloacae
efaecium
efaecalis
Smarcescens
ecoli
Saureus
Sagalactiae
proteus
Paeruginosa
Candidaa
ACBC
salmonella
stenomalto
strepneumo
Candidap
Candidag
other_candida
strep
nmeningitidis
klebaerogenes
hinfluenzae
lmonoctyogenes
no_org
department
imp
kpc
oxa48like
ndm
vim
mcr1
ctxm
mecac
mrsa
vanab
cxorg
isonum1
isonum2
isonum3
[truncated: 3,039 more rows]
